# Supplementary material for: Genomic and phylogenomic analyses reveal extensive diversity among soil-derived Acinetobacter baumannii isolates from Nigeria
Source: Sci Rep. 2026 Jun 8;16:17689. doi: 10.1038/s41598-026-54394-3 (PMC13247038; doi:10.1038/s41598-026-54394-3)
Supplement: Supplementary file 1 — Supplementary Material 1 [file 41598_2026_54394_MOESM1_ESM.xls]

## Sheet: Table S1
Table S1: The description of sample collection sites
S/No	Sample ID	Site Description	Elevation (mm)	Longitude	Latitude	Collection date
1	A2	Rocky outcrop	416	9°06'12"N	7°13'06"E	2024-08-01
2	A3	Savanna grasslands	420	9°06'11"N	7°12'55"E	2024-08-01
3	A7	Waste dump site	416	9°06'09"N	7°12'59"E	2024-08-01
4	A9	Wetland	267	8°58'47"N	7°10'28"E	2024-08-01
5	A11	Termite Mound	270	8°58'50"N	7°10'37"E	2024-08-01
6	A12	Eroded gullies	422	9°06'11"N	7°13'04"E	2024-08-01
7	A14	Agricultural field	267	8°58'48"N	7°10'26"E	2024-08-01
8	A16	Roadside	280	8°58'53"N	7°10'50"E	2024-08-01
9	A17	Rock shelter	418	9°06'16"N	7°13'07"E	2024-08-01
10	A18	Herbicide-contaminated soil	213.62	8°57'15"N	7°04'04"E	2024-08-01
11	A19	Soil from the shaded area beneath a banana tree canopy	202.45	8°54'04"N	7°05'09"E	2024-08-01
12	A20	Excavated soil from well digging	213.62	8°57'24"N	7°04'04"E	2024-08-01
13	A21	Automobile workshop	416	9°06'09"N	7°12'59"E	2024-08-01
14	C6	Stream sediment in Passo	214.79	8°27'53"N	7°04'03"E	2024-08-01
15	A22	Combined animal sheds (Cattle and goats)	418	9°06'19"N	7°13'08"E	2024-08-01
16	C7	Community refuse dumping area	211.27	8°57'24"N	7°03'58"E	2024-08-01
17	A23	Stream sediment in Passo	177.64	8°58'51"N	7°03'04"E	2024-08-01
18	A24	River sediment adjacent to the University of Abuja Teaching Hospital	186.76	8°57'39"N	7°03'37"E	2024-08-01
19	A25	Uncultivated free grass area	201.57	8°57'01"N	7°03'59"E	2024-08-01
20	A26	Maize farmland without fertilizer	208.44	8°57'10"N	7°04'03"E	2024-08-01
21	A27	Turkey and rabbit sheds	202.22	8°54'34"N	7°05'08"E	2024-08-01
22	B1	Moist area along a river near a highway bridge	297.38	8°58'31"N	7°12'48"E	2024-08-01
23	B2	Exposed soil in a crevice on a rock top	321.64	8°58'45"N	7°12'34"E	2024-08-01
24	B3	Grassland with diverse species	267.63	8°58'50"N	7°10'24"E	2024-08-01
25	B7	Community refuse dumping area	280.9	8°59'09"N	7°12'46"E	2024-08-01
26	B9	Waterlogged area	267.16	8°58'49"N	7°10'26E	2024-08-01
27	B10	Elevated mountain soil	289.2	8°58'27"N	7°10'20"E	2024-08-01
28	B11	Termite mounds	269.1	8°58'41"N	7°10'28"E	2024-08-01
29	B12	Eroded area near the highway	297.48	8°58'31"N	7°12'47"E	2024-08-01
30	B14	Cultivated maize farmland	291.19	8°59'12"N	7°12'55"E	2024-08-01
31	B15	Moist forest area with tall shrubs and trees	268.72	8°58'56"N	7°10'38"E	2024-08-01
32	B16	Exposed highway surface	307.65	8°68'36"N	7°12'36"E	2024-08-01
33	B17	Shaded area under a standing rock	305.14	8°58'47"N	7°12'37"E	2024-08-01
34	B18	Grazing area near farmland	290.1	8°59'12"N	7°12'53"E	2024-08-01
35	B19	Agricultural waste decomposing site	282.64	8°59'10"N	7°12'48"E	2024-08-01
36	B21	Soil from an automobile workshop	306.29	8°58'37"N	7°12'38"E	2024-08-01
37	B22	Soil from a poultry farm dominated by layers	289.84	8°58'53"N	7°12'49"E	2024-08-01
38	B27	Soil from the root of Ageratum conyzoides	267.67	8°58'44"N	7°10'31"E	2024-08-01
39	C1	Uncultivated free-growing weed area within the University of Abuja	273.44	8°59'02"N	7°10'23"E	2024-08-01
40	C2	Soil beneath flower gardens within the University of Abuja	265.34	8°58'52"N	7°10'24"E	2024-08-01
41	C3	Soil beneath flower gardens within the University of Abuja	259.47	8°59'03"N	7°10'16"E	2024-08-01
42	C4	Soil beneath flower gardens within the University of Abuja	288.77	8°58'44"N	7°11'05"E	2024-08-01
43	C5	Soil beneath flower gardens within the University of Abuja	290	8°58'43"N	7°11'09"E	2024-08-01

## Sheet: Table S2
Table S2: Genome accession of the genomes included in the comparative analysis
accession	strain	ST	collection_year	country_clean	iso_source_clean	host
GCF_000760395.1	GTC 03322	40	NA	Japan	Unknown	Unknown
GCF_000760455.1	GTC 03328	40	NA	Japan	Unknown	Unknown
GCF_000969385.1	S36	1	2010	Singapore	Unknown	Unknown
GCF_001077655.1	Ab04-mff	10	2012	Canada	Blood	Human
GCF_002210065.1	A85	1	2003	Australia	Respiratory	Human
GCF_003584325.1	MC96	25	2016	Bolivia	Respiratory	Human
GCF_003584445.1	MC90	25	2016	Bolivia	Blood	Human
GCF_003940075.1	AB_235	1	2016	Pakistan	Hospital environment	Environment
GCF_003948295.1	TG16790	6	2010	United States	Unknown	Unknown
GCF_005819685.1	Aci00859	85	2015	Germany	Wound/Tissue	Human
GCF_008477565.1	Ab244	15	1997	Argentina	Blood	Human
GCF_009829755.1	Ab825	15	1999	Argentina	Wound/Tissue	Human
GCF_014560475.1	161600	40	2016	China	Blood	Human
GCF_018221385.1	Ab905	3	2019	Israel	Blood	Human
GCF_022459075.1	AB179-VUB	10	NA	Belgium	Unknown	Unknown
GCF_024742175.1	MAR-303	12	2011	Russia	Unknown	Unknown
GCF_027257615.1	8_W11.1	25	2019	Germany	Other	Unknown
GCF_027257675.1	96_W118.4	25	2019	Germany	Other	Unknown
GCF_030197315.1	LCAB39	25	2021	China	Respiratory	Human
GCF_030197735.1	LCAB20	25	2021	China	Respiratory	Human
GCF_030377465.1	13A462	25	2013	France	Stool/Rectal	Human
GCF_030377575.1	53778	25	2019	France	Wound/Tissue	Human
GCF_030377625.1	48031	25	2017	France	Wound/Tissue	Human
GCF_036347955.1	8225	2	2022	China	Respiratory	Human
GCF_045064315.1	ANC 4097	1	2011	Czech Republic	Respiratory	Human
GCF_047223335.1	RP15	2	2023	Nigeria	Stool/Rectal	Human
GCF_900019965.1	D	1	2008	Germany	Respiratory	Human
GCF_900117875.2	A111	2	2010	Australia	Unknown	Unknown
GCF_900118015.2	A79	2	2002	Australia	Unknown	Unknown
GCF_900118115.2	A75	2	2002	Australia	Unknown	Unknown
GCF_904884555.1	Aci00702	1	2013	Germany	Clinical	Human
GCF_904885785.1	Aci00731	45	2015	Germany	Clinical	Human
GCA_016476305.1	NA	10	2013	Canada	Unknown	Unknown
GCA_016485165.1	NA	25	2017	Brazil	Blood	Human
GCA_016486005.1	Acinetobacter baumanii, AB1361	85	2013	France	Unknown	Unknown
GCA_016499065.1	MyJU17	2	2015	Myanmar	Unknown	Unknown
GCA_016500245.1	NCGM 312	2	2012	Vietnam	Unknown	Unknown
GCA_016510455.1	MSHR_A245	10	2015	Australia	Unknown	Unknown
GCA_016511355.1	MSHR_A163	10	2007	Australia	Unknown	Unknown
GCA_016511635.1	MSHR_A204	10	2011	Australia	Unknown	Unknown
GCA_016514555.1	MDRA IOMTU493	2	2013	Nepal	Unknown	Unknown
GCA_016517515.2	MDRA IOMTU663	2	2014	Nepal	Unknown	Unknown
GCA_016520815.2	MRSN7214	10	2003	United States	Wound/Tissue	Human
GCA_016528845.2	MRSN15084	10	2003	United States	Wound/Tissue	Human
GCA_017287975.1	15974	2	2017	Nigeria	Respiratory	Human
GCA_017292175.1	15953	85	2018	Nigeria	Urine	Human
GCA_017302955.1	15954	2	2018	Nigeria	Urine	Human
GCA_017581665.1	16148	2	2018	Nigeria	Wound/Tissue	Human
GCA_017581825.1	16008	52	2018	Nigeria	Wound/Tissue	Human
GCA_017582285.1	16046	2	2018	Nigeria	Wound/Tissue	Human
GCA_017582345.1	16019	52	2018	Nigeria	Urine	Human
GCA_017582535.1	15998	52	2018	Nigeria	Urine	Human
GCA_017838055.1	15963	2	2018	Nigeria	Wound/Tissue	Human
GCA_017838085.1	15957	2	2018	Nigeria	Pleural fluid	Human
GCA_017838165.1	15956	2	2018	Nigeria	Wound/Tissue	Human
GCA_017838235.1	15946	85	2017	Nigeria	Stool/Rectal	Human
GCA_017948915.1	G422	3	2016	Italy	Respiratory	Human
GCA_017949015.1	G413	3	2016	Italy	Respiratory	Human
GCA_021139355.1	NA	52	2019	India	Blood	Human
GCA_021139675.1	NA	52	2019	India	Blood	Human
GCA_021460825.1	MIN-012	1302	2020	Nigeria	Unknown	Unknown
GCA_025030175.1	510504-21	757	2021	Nigeria	Plant-associated	Plant
GCA_025245645.1	IY-BUK-17	2	2021	Nigeria	Water	Environment
GCA_025245685.1	IY-BUK-15	267	2021	Nigeria	Hospital environment	Environment
GCA_025245705.1	IY-BUK-11	267	2021	Nigeria	Other	Unknown
GCA_025245735.1	IY-BUK-14	267	2021	Nigeria	Other	Unknown
GCA_025246185.1	IY-BUK-13	267	2021	Nigeria	Other	Unknown
GCA_025246195.1	IY-BUK-12	267	2021	Nigeria	Hospital environment	Environment
GCA_025246225.1	IY-BUK3	267	2021	Nigeria	Soil	Environment
GCA_025246245.1	IY-BUK6	2	2021	Nigeria	Other	Unknown
GCA_025246265.1	IY-BUK4	2	2021	Nigeria	Hospital environment	Environment
GCA_025246305.1	IY-BUK 1a	2	2021	Nigeria	Hospital environment	Environment
GCA_026565065.1	Acinetobacter baumannii ARLG-8866	2	2019	United States	Respiratory	Human
GCA_030055655.1	G1744	1866	2016	Nigeria	Blood	Human
GCA_030055675.1	G1728	1866	2016	Nigeria	Blood	Human
GCA_030055705.1	G3719	1010	2017	Nigeria	Blood	Human
GCA_030055835.1	G5688	1010	2018	Nigeria	Blood	Human
GCA_030055875.1	PO1728	118	2015	Nigeria	Blood	Human
GCA_030055895.1	G1723	139	2017	Nigeria	Blood	Human
GCA_030055935.1	G2326	203	2018	Nigeria	Blood	Human
GCA_030055945.1	G3677	1904	2018	Nigeria	Blood	Human
GCA_030056045.1	G5134	106	2019	Nigeria	Blood	Human
GCA_030056075.1	G5386	203	2019	Nigeria	Blood	Human
GCA_030056085.1	BH4148	1137	2018	Nigeria	Blood	Human
GCA_030056115.1	BH250	106	2018	Nigeria	Blood	Human
GCA_030056155.1	G5027	2685	2019	Nigeria	Blood	Human
GCA_030056275.1	G 1723	139	2016	Nigeria	Blood	Human
GCA_030056315.1	G 1744	1866	2015	Nigeria	Blood	Human
GCA_030056355.1	CAB 1494	2681	2016	Nigeria	Blood	Human
GCA_030056375.1	G 1728	1866	2016	Nigeria	Blood	Human
GCA_030129885.1	GP T3 LAM COL 2	44	2019	Ireland	Plant-associated	Plant
GCA_030129905.1	GP T1 LAM CEF 6	1027	2019	Ireland	Plant-associated	Plant
GCA_030129925.1	G2 BM LAM CEF 3	NA	2019	Ireland	Plant-associated	Plant
GCA_030129955.1	GP T3 LAM COL 3	44	2019	Ireland	Plant-associated	Plant
GCA_030129975.1	GC T1 EMB CEF 4	2327	2019	Ireland	Plant-associated	Plant
GCA_030130005.1	GC T3 SC CEF 1	44	2019	Ireland	Plant-associated	Plant
GCA_030130025.1	G2 EMB CEF 6	2327	2019	Ireland	Plant-associated	Plant
GCA_030130045.1	GS T1 EMB CEF 1	2118	2019	Ireland	Plant-associated	Plant
GCA_030130545.1	GP T1 EMB CEF 2	2327	2019	Ireland	Plant-associated	Plant
GCA_030130555.1	G2 EMB CEF 7	2118	2019	Ireland	Plant-associated	Plant
GCA_030130585.1	GC T1 LAM CEF 5	NA	2019	Ireland	Plant-associated	Plant
GCA_030130605.1	GC T1 LAM CEF 3	44	2019	Ireland	Plant-associated	Plant
GCA_030130645.1	GC T1 SC CEF 2	2317	2019	Ireland	Plant-associated	Plant
GCA_030130665.1	G2 BM LAM CEF 1	44	2019	Ireland	Plant-associated	Plant
GCA_030130685.1	GS T1 EMB CEF 5	2118	2019	Ireland	Plant-associated	Plant
GCA_030130695.1	GC T1 SC CEF 3	1027	2019	Ireland	Plant-associated	Plant
GCA_030130725.1	GP T1 EMB CEF 5	NA	2019	Ireland	Plant-associated	Plant
GCA_030130735.1	GP T3 LAM CEF 2	2327	2019	Ireland	Plant-associated	Plant
GCA_030130765.1	GP T3 LAM CEF 1	2118	2019	Ireland	Plant-associated	Plant
GCA_030130785.1	GP T1 EMB CEF 3	2327	2019	Ireland	Plant-associated	Plant
GCA_030130795.1	GC T1 SC CEF 4	1027	2019	Ireland	Plant-associated	Plant
GCA_030130825.1	GB T1 SC CEF 1	1190	2019	Ireland	Plant-associated	Plant
GCA_030130845.1	GC T1 LAM CEF 1	2317	2019	Ireland	Plant-associated	Plant
GCA_030130865.1	GC T1 EMB CEF 1	NA	2019	Ireland	Plant-associated	Plant
GCA_030130885.1	GB T3 LAM COL 1	44	2019	Ireland	Plant-associated	Plant
GCA_030130895.1	GP T3 LAM CEF 3	2118	2019	Ireland	Plant-associated	Plant
GCA_030130925.1	GB T3 EMB CEF 2	2118	2019	Ireland	Plant-associated	Plant
GCA_030130935.1	GB T3 LAM CIPRO 4	584	2019	Ireland	Plant-associated	Plant
GCA_030130955.1	GP T3 LAM CEF 4	2327	2019	Ireland	Plant-associated	Plant
GCA_030130985.1	GP T3 EMB COL 1	584	2019	Ireland	Plant-associated	Plant
GCA_030131005.1	GB T3 LAM CEF 1	44	2019	Ireland	Plant-associated	Plant
GCA_030131025.1	GB T3 LAM CEF 5	44	2019	Ireland	Plant-associated	Plant
GCA_030131045.1	GB T3 LAM CEF 6	44	2019	Ireland	Plant-associated	Plant
GCA_030131065.1	GB T3 LAM CEF 2	44	2019	Ireland	Plant-associated	Plant
GCA_030131085.1	GC T1 EMB CEF 2	2327	2019	Ireland	Plant-associated	Plant
GCA_030131105.1	GP T1 SC CEF 3	1027	2019	Ireland	Plant-associated	Plant
GCA_030131125.1	GS T1 EMB CEF 2	44	2019	Ireland	Plant-associated	Plant
GCA_030131145.1	GP T1 LAM CEF 1	462	2019	Ireland	Plant-associated	Plant
GCA_030131155.1	GS T1 EMB CEF 6	44	2019	Ireland	Plant-associated	Plant
GCA_030131185.1	GC T1 EMB CEF 3	462	2019	Ireland	Plant-associated	Plant
GCA_030131195.1	GB T3 EMB CEF 1	2118	2019	Ireland	Plant-associated	Plant
GCA_030131225.1	GC T1 LAM CEF 2	462	2019	Ireland	Plant-associated	Plant
GCA_030131245.1	GP T1 LAM CEF 3	1027	2019	Ireland	Plant-associated	Plant
GCA_030131265.1	GP T1 LAM CEF 5	462	2019	Ireland	Plant-associated	Plant
GCA_030131285.1	G2 BM LAM CEF 2	NA	2019	Ireland	Plant-associated	Plant
GCA_030131305.1	GP T1 LAM CEF 2	1027	2019	Ireland	Plant-associated	Plant
GCA_030131325.1	G2 BM SC CEF 5	NA	2019	Ireland	Plant-associated	Plant
GCA_030131345.1	G2 BM SC CEF 3	462	2019	Ireland	Plant-associated	Plant
GCA_030131365.1	GP T1 EMB CEF 4	2327	2019	Ireland	Plant-associated	Plant
GCA_030131385.1	GP T1 SC CEF 4	1027	2019	Ireland	Plant-associated	Plant
GCA_030131405.1	G2 BM LAM CEF 5	NA	2019	Ireland	Plant-associated	Plant
GCA_030131425.1	GP T1 EMB CEF 6	2327	2019	Ireland	Plant-associated	Plant
GCA_030131445.1	GC T1 LAM CEF 4	2327	2019	Ireland	Plant-associated	Plant
GCA_030131465.1	G2 BM LAM CEF 4	44	2019	Ireland	Plant-associated	Plant
GCA_030131485.1	GP T1 EMB CEF 1	2327	2019	Ireland	Plant-associated	Plant
GCA_030131505.1	G2 BM SC CEF 6	462	2019	Ireland	Plant-associated	Plant
GCA_030131525.1	GP T3 SC CEF 1	NA	2019	Ireland	Plant-associated	Plant
GCA_030131545.1	GC T1 LAM CEF 6	462	2019	Ireland	Plant-associated	Plant
GCA_030131565.1	GP T1 LAM CEF 4	462	2019	Ireland	Plant-associated	Plant
GCA_030131585.1	GS T1 EMB CEF 4	2327	2019	Ireland	Plant-associated	Plant
GCA_030131625.1	GC T1 SC CEF 1	2317	2019	Ireland	Plant-associated	Plant
GCA_033034015.1	NKE-84-2	1	2016	Nigeria	Hospital environment	Environment
GCA_033034115.1	NKE-197A	1093	2016	Nigeria	Hospital environment	Environment
GCA_033345455.1	OYA S31	1302	2023	Nigeria	Plant-associated	Plant
GCA_041535405.1	A9075	40	2021	China	Unknown	Unknown
GCA_041536625.1	A8015	10	2021	China	Unknown	Unknown
GCA_900019975.1	E	1	2008	Germany	Respiratory	Human
GCF_000069245.1	AYE	1	NA	Unknown	Unknown	Unknown
GCF_028370175.1	Canada BC-5	1	2007	Canada	Hospital environment	Environment
GCF_000309275.1	Canada BC1	1	NA	Unknown	Unknown	Unknown
GCF_000304695.1	IS-235	1	NA	Unknown	Unknown	Unknown
GCF_000623015.1	LAC-4	10	1997	United States	Unknown	Unknown
GCF_000786735.1	LAC-4	10	1997	United States	Unknown	Unknown
GCF_000586635.1	MRSN 57	1	2010	United States	Wound/Tissue	Human
GCF_000341985.1	MSP4-16	52	2010	India	Soil	Environment
GCF_000369225.1	NIPH 329	11	1994	Czech Republic	Respiratory	Human
GCF_000305235.1	OIFC098	10	NA	Unknown	Unknown	Unknown
GCF_000302275.1	TG19582	1	NA	Unknown	Unknown	Unknown

## Sheet: Table S3
Table S3 COMPREHENSIVE GENOMIC QUALITY AND ANNOTATION REPORT
Isolate_ID	Completeness	Contamination	Completeness_Model_Used	Translation_Table_Used	Coding_Density	Contig_N50	Average_Gene_Length	Genome_Size	GC_Content	Total_Coding_Sequences	Total_Contigs	Max_Contig_Length	Additional_Notes	# contigs (>= 0 bp)	# contigs (>= 1000 bp)	# contigs (>= 5000 bp)	# contigs (>= 10000 bp)	# contigs (>= 25000 bp)	# contigs (>= 50000 bp)	Total length (>= 0 bp)	Total length (>= 1000 bp)	Total length (>= 5000 bp)	Total length (>= 10000 bp)	Total length (>= 25000 bp)	Total length (>= 50000 bp)	# contigs	Largest contig	Total length	GC (%)	N50	N90	auN	L50	L90	# N's per 100 kbp	contigs	bases	CDS	gene	rRNA	repeat_region	tRNA	tmRNA
C1-2	100	0.13	Neural Network (Specific Model)	11	0.885	75906	317.075	3769387	0.39	3509	145	234728	None	133	108	84	68	46	24	3767650	3754607	3695099	3582016	3176395	2397873	121	234728	3764381	39.06	75906	17966	89031.7	16	56	0	133	3767650	3448	3518	6	1	63	1
C2-3	100	0.07	Neural Network (Specific Model)	11	0.885	83520	319.751	3797703	0.39	3505	122	362004	None	102	81	69	64	47	27	3794604	3786197	3754665	3721749	3397721	2703184	86	362004	3789835	38.99	83520	24063	107741	15	48	0	102	3794604	3439	3506	3		63	1
C3-1	100	0.19	Neural Network (Specific Model)	11	0.884	51304	311.12	3841471	0.39	3641	254	153044	None	186	150	105	83	54	22	3830564	3817128	3717726	3556778	3042734	1956598	157	153044	3822811	38.98	51304	15771	62556.3	22	74	0	186	3830564	3494	3563	5		63	1
C3-2	100	0.1	Neural Network (Specific Model)	11	0.879	52481	306.234	3845404	0.39	3681	215	190001	None	190	146	98	80	56	24	3841372	3819392	3703565	3577269	3158461	2007412	165	190001	3834350	38.81	52481	15649	65023	23	71	0	190	3841372	3557	3625	4		63	1
A23-4	100	0.21	Neural Network (Specific Model)	11	0.879	50383	308.359	3580383	0.39	3404	150	135251	None	148	135	105	83	52	24	3580127	3570426	3489582	3326039	2804736	1819050	145	135251	3579126	39.04	50383	13791	54809	24	75	0	148	3580127	3345	3412	3	1	63	1
A24-1	100	0.15	Neural Network (Specific Model)	11	0.882	58845	315.517	3862064	0.39	3603	202	240343	None	172	130	101	81	49	27	3857332	3840392	3784480	3629354	3107549	2379905	141	240343	3849172	38.94	60951	13671	75787.2	19	68	0	172	3857332	3509	3581	7	2	64	1
A26-1	100	0.03	Neural Network (Specific Model)	11	0.882	78440	316.992	3738075	0.39	3471	150	430301	None	132	94	78	62	41	25	3735326	3719800	3678566	3557836	3237915	2662200	103	430301	3727012	39.01	78440	17462	127002	13	47	0	132	3735326	3397	3464	3		63	1
A26-4	100	0.05	Neural Network (Specific Model)	11	0.871	48371	300.584	3609625	0.39	3491	235	155860	None	209	148	112	81	50	21	3605574	3581077	3487705	3256455	2749167	1705182	164	155860	3593308	39.12	48575	11072	56673.8	23	79	0	209	3605574	3355	3425	8	1	61	1
A27-2	100	0.18	Neural Network (Specific Model)	11	0.884	47592	316.382	3698043	0.39	3449	148	149796	None	144	133	107	85	53	22	3697523	3692797	3627545	3474768	2916823	1825068	136	149796	3695045	39.08	47592	15726	58239.6	23	73	0	74	3711186	3420	3490	5		64	1
A27-6	100	0.19	Neural Network (Specific Model)	11	0.883	112808	316.37	3712449	0.39	3456	83	319743	None	74	62	54	47	41	29	3711186	3705704	3688094	3638393	3541070	3159053	66	319743	3708786	39.02	112808	33370	125223	11	34	0	144	3697523	3409	3479	5		64	1
B1-3	100	0.16	Neural Network (Specific Model)	11	0.881	146089	311.998	3770621	0.39	3553	106	323981	None	75	53	44	41	33	24	3765589	3758365	3733142	3711154	3585559	3293954	55	323981	3759987	38.94	146089	33343	151604	10	27	0	75	3765589	3486	3556	6	1	63	1
B12-1	100	0.11	Neural Network (Specific Model)	11	0.878	186680	309.834	3712359	0.39	3509	65	579345	None	60	37	30	28	25	19	3711657	3702598	3683009	3672659	3640087	3411603	42	579345	3706041	38.92	186680	53280	284464	5	18	0	60	3711657	3470	3537	3		63	1
B12-3	100	0.15	Neural Network (Specific Model)	11	0.887	33366	315.59	3844371	0.39	3603	230	117720	None	212	198	145	110	60	14	3841648	3833956	3707185	3454659	2605497	991798	205	117720	3839917	39.14	33366	9984	39616.5	37	111	0	212	3841648	3527	3597	6		63	1
B17-1	100	0.05	Neural Network (Specific Model)	11	0.884	88931	313.451	3798744	0.39	3576	141	275586	None	103	75	66	56	44	27	3792696	3783398	3760806	3688599	3493579	2882964	78	275586	3786011	39.01	89795	26833	112017	12	41	0	103	3792696	3479	3548	5		63	1
B22-2	100	0.11	Neural Network (Specific Model)	11	0.885	84525	319.895	3855153	0.39	3558	133	271301	None	105	88	67	59	48	24	3850696	3845616	3791815	3731482	3538228	2642471	90	271301	3846949	39.06	84525	28987	110075	13	46	0	105	3850696	3477	3545	4	2	63	1
C6-4	100	0.12	Neural Network (Specific Model)	11	0.879	466744	308.869	3734521	0.39	3547	93	893263	None	49	18	17	15	14	12	3727449	3717728	3716034	3703230	3688973	3625019	22	893263	3720296	38.89	466744	149816	471275	3	9	0	49	3727449	3468	3537	5	1	63	1
C7-1	100	0.19	Neural Network (Specific Model)	11	0.882	114787	313.308	3821900	0.39	3589	142	476791	None	92	60	49	43	39	25	3814064	3803368	3777084	3734306	3667429	3158683	65	476791	3807241	38.94	114787	37313	168217	9	32	0	92	3814064	3496	3563	3		63	1
C7-2	100	0.1	Neural Network (Specific Model)	11	0.884	52816	312.081	3719058	0.39	3513	226	169709	None	179	142	100	80	55	23	3711863	3696809	3582692	3435421	3001473	1964601	152	169709	3704878	39.12	52816	15818	64610.5	21	72	0	179	3711863	3397	3467	6		63	1
B22_3	99.99	0.1	Neural Network (Specific Model)	11	0.885	78070	314.443	3781918	0.39	3551	136	297525	None	126	99	78	61	49	24	3780422	3767845	3715013	3592054	3373043	2503917	110	297525	3775835	39.05	78070	23660	101832	14	51	0	126	3780422	3471	3542	7	1	63	1
C3_4	100	0.13	Neural Network (Specific Model)	11	0.88	56226	306.293	3830705	0.39	3670	225	180878	None	205	161	97	74	53	23	3827606	3808056	3655956	3494788	3134392	2075305	174	180878	3818804	38.86	56255	13133	69270.8	20	69	0	205	3827606	3533	3601	4		63	1
A2_3	100	0.1	Neural Network (Specific Model)	11	0.883	119442	316.023	3702689	0.39	3453	103	445607	None	82	69	51	46	35	23	3699664	3696519	3655595	3618636	3421827	2980228	69	445607	3696519	39.01	119442	34231	167320	9	32	0	82	3699664	3396	3466	5		64	1
C6_3	100	0.12	Neural Network (Specific Model)	11	0.883	54773	308.74	3703161	0.39	3533	201	199386	None	166	134	104	83	50	25	3697450	3683654	3597659	3440035	2856923	2030516	144	199386	3691736	39.03	54773	14176	62413.9	22	75	0	166	3697450	3432	3500	5	1	62	1
C6_2	100	0.12	Neural Network (Specific Model)	11	0.88	168893	309.472	3730044	0.39	3537	104	398300	None	74	47	42	36	31	21	3725154	3716329	3705490	3659490	3560221	3229921	52	398300	3719555	38.91	168893	37534	182883	8	24	0	74	3725154	3462	3531	5	1	63	1
B14_2	100	0.46	Neural Network (Specific Model)	11	0.885	57896	316.948	3801556	0.39	3543	187	145926	None	162	131	100	81	57	26	3797528	3782219	3714150	3576909	3188969	2119856	144	145926	3792441	39.02	57896	16510	61959.2	22	69	0	162	3797528	3450	3520	6		63	1

## Sheet: Table S4
Table S4: Genome accession of the strains
Strain	Bioproject	# Assembly	WGS	BioSample	Column1	Taxonomy	Column2
A2_3	PRJNA1183976	GCA_045985345.1	JBJOWU000000000	SAMN44655155		Acinetobacter baumannii
A23-4	PRJNA1183970	GCA_045985605.1	JBJOXA000000000	SAMN44655149		Acinetobacter baumannii
A24-1	PRJNA1183971	GCA_045985545.1	JBJOWZ000000000	SAMN44655150		Acinetobacter baumannii
A26-1	PRJNA1183973	GCA_045985435.1	JBJOWY000000000	SAMN44655151		Acinetobacter baumannii
A26-4	PRJNA1183975	GCA_045985425.1	JBJOWX000000000	SAMN44655152		Acinetobacter baumannii
A27-2	PRJNA1183974	GCA_045985465.1	JBJOWW000000000	SAMN44655153		Acinetobacter baumannii
A27-6	PRJNA1183972	GCA_045985525.1	JBJOWV000000000	SAMN44655154		Acinetobacter baumannii
B12-1	PRJNA1183978	GCA_045985225.1	JBJOWS000000000	SAMN44655157		Acinetobacter baumannii
B12-3	PRJNA1183977	GCA_045985245.1	JBJOWR000000000	SAMN44655158		Acinetobacter baumannii
B1-3	PRJNA1183981	GCA_045985285.1	JBJOWT000000000	SAMN44655156		Acinetobacter baumannii
B14_2	PRJNA1183979	GCA_045985145.1	JBJOWQ000000000	SAMN44655159		Acinetobacter baumannii
B17-1	PRJNA1183980	GCA_045985125.1	JBJOWP000000000	SAMN44655160		Acinetobacter baumannii
B22_3	PRJNA1183983	GCA_045984965.1	JBJOWN000000000	SAMN44655163		Acinetobacter baumannii
B22-2	PRJNA1183985	GCA_045985025.1	JBJOWO000000000	SAMN44655161		Acinetobacter baumannii
C1-2	PRJNA1183982	GCA_045985055.1	JBJOWM000000000	SAMN44655164		Acinetobacter baumannii
C2-3	PRJNA1183984	GCA_045984945.1	JBJOWL000000000	SAMN44655165		Acinetobacter baumannii
C3_4	PRJNA1183988	GCA_045984825.1	JBJOWI000000000	SAMN44655168		Acinetobacter baumannii
C3-1	PRJNA1183987	GCA_045984865.1	JBJOWK000000000	SAMN44655166		Acinetobacter baumannii
C3-2	PRJNA1183986	GCA_045984905.1	JBJOWJ000000000	SAMN44655167		Acinetobacter baumannii
C6_2	PRJNA1183992	GCA_045984625.1	JBJOWG000000000	SAMN44655170		Acinetobacter baumannii
C6_3	PRJNA1183990	GCA_045984675.1	JBJOWF000000000	SAMN44655171		Acinetobacter baumannii
C6-4	PRJNA1183993	GCA_045984785.1	JBJOWH000000000	SAMN44655169		Acinetobacter baumannii
C7-1	PRJNA1183991	GCA_045984645.1	JBJOWE000000000	SAMN44655172		Acinetobacter baumannii
C7-2	PRJNA1183989	GCA_045984705.1	JBJOWD000000000	SAMN44655173		Acinetobacter baumannii

## Sheet: Table S5
Table S5: MLST analysis result
FILE	Oxford_ST	Pasteur_ST	Oxford_gltA	Oxford_gyrB	Oxford_gdhB	Oxford_recA	Oxford_cpn60	Oxford_gpi	Oxford_rpoD	Pasteur_cpn60	Pasteur_fusA	Pasteur_gltA	Pasteur_pyrG	Pasteur_recA	Pasteur_rplB	Pasteur_rpoB
A23-4	585	10	1	15	13	12	4	163	2	1	3	2	1	4	4	4
A24-1	3520	2821	18	12	2	199	23	232	6	12	1	3	2	217	4	573
A26-1	3521	2811	1	21	80	1	18	114	43	7	128	2	2	3	4	5
A26-4	NA	2812	1	17	-	28	1	104	45	3	2	2	2	7	2	3
A27-2	3528	2813	35	17	13	270	1	344	50	3	2	56	2	137	1	2
A27-6	3528	2813	35	17	13	270	1	344	50	3	2	56	2	137	1	2
A2_3	3518	2810	2	363	67212	178	1	457	41	3	3	6	2	52	1	4
B1-3	3523	280	1	1	67	60	29	153	5	6	1	2	4	51	4	5
B12-1	3522	2824	33	84	203	1	48	98	50	3	529	5	1	3	317	5
B12-3	2865	2815	183	110	77359	12	4	438	3	1	3	413	1	4	2	2
B14_2	3524	2825	109	57	3	11	4	153	133	1	3	555	2	5	6	93
B17-1	1456	309	1	17	41	6	23	132	26	12	1	2	2	9	1	5
B22-2	3530	2817	1	17	135	10	1	558	114	3	3	2	1	29	4	52
B22_3	2640	2816	21	12	245	28	4	110	6	1	2	7	4	7	4	2
C1-2	3086	2818	1	98	67	28	1	142	6	3	3	2	1	7	4	14
C2-3	3097	2321	35	50	12182	11	1	132	259	3	1	56	2	5	1	142
C3-1	3525	2820	1	17	79	12	36	170	5	40	3	2	2	4	1	14
C3-2	3531	2819	1	367	176	6	4	103	107	1	53	2	2	9	1	5
C3_4	3531	2819	1	367	176	6	4	103	107	1	53	2	2	9	1	5
C6-4	3526	806	1	35	80	1	1	227	6	3	3	2	2	3	4	5
C6_2	3526	806	1	35	80	1	1	227	6	3	3	2	2	3	4	5
C6_3	3526	806	1	35	80	1	1	227	6	3	3	2	2	3	4	5
C7-1	3529	2822	15	72	2	12	4	200	6	1	3	15	2	4	8	2
C7-2	3532	2823	23	12	398	12	4	214	110	1	3	18	6	4	1	8

## Sheet: Table S6
Table S6: Antimicrobial Resistance Genes Detected Through Analysis with the CARD Database
Sample	OXA	ADC	ANT(3'')-IIa	AbaF	AbaQ	AmvA	parC	LpsB	abeM	abeS	adeA	adeB	adeC	adeF	adeG	adeH	adeI	adeJ	adeK	adeN	adeR	adeS	rsmA	FosA8	adeL	SAT-2	aadA	dfrA1	sul2	qacG
A23-4	68	ND	1	1	1	1	1	1	1	1	0	0	0	1	1	1	1	1	1	1	0	0	1	0	0	1	1	1	1	0
B1-3	377	304	1	1	1	1	1	1	1	1	1	1	1	1	1	1	1	1	1	1	1	1	1	0	0	0	0	0	0	0
B17-1	51	312	1	1	1	1	1	1	1	1	1	1	0	1	1	1	1	1	1	1	1	1	1	1	0	0	0	0	0	0
C6-4	684	165	0	0	1	1	1	1	1	1	1	1	0	1	1	1	1	1	1	1	1	1	1	0	0	0	0	0	0	0
C6_3	684	165	0	0	1	1	1	1	1	1	1	1	0	1	1	1	1	1	1	1	1	1	1	0	0	0	0	0	0	0
C6_2	684	165	0	0	1	1	1	1	1	1	1	1	0	1	1	1	1	1	1	1	1	1	1	0	0	0	0	0	0	0
C2-3	743	95	1	1	1	1	1	1	1	1	1	1	0	1	1	1	1	1	1	1	1	1	1	0	0	0	0	0	0	0
A2_3	314	169	1	1	1	1	1	1	1	1	1	1	1	1	1	1	1	1	1	1	1	0	1	0	0	0	0	0	0	0
A26-1	70	116	1	1	1	1	1	1	1	1	1	1	0	1	1	1	1	1	1	1	1	1	1	0	0	0	0	0	0	0
A26-4	217	154	1	0	1	1	1	1	1	1	0	0	1	1	1	1	1	1	1	1	0	0	1	0	1	0	0	0	0	0
A27-2	690	266	1	1	1	1	1	1	1	1	1	1	1	1	1	1	1	1	1	1	1	1	1	0	0	0	0	0	0	0
A27-6	690	266	1	1	1	1	1	1	1	1	1	1	1	1	1	1	1	1	1	1	1	1	1	0	0	0	0	0	0	0
B12-3	874	158	1	1	0	1	1	1	1	1	1	1	0	1	1	1	1	1	1	1	1	1	1	0	1	0	0	0	0	0
B22_3	69	103	1	1	1	1	1	1	1	1	1	1	0	1	1	1	1	1	1	1	1	1	1	0	0	0	0	0	0	0
B22-2	98	169	1	1	1	1	1	1	1	1	1	1	0	1	1	1	1	1	1	1	1	0	1	1	0	0	0	0	0	1
C1-2	374	120	1	1	1	1	1	1	1	1	1	1	1	1	1	1	1	1	1	1	1	1	1	0	0	0	0	0	0	0
C3-2	376	121	1	1	1	1	1	1	1	1	1	1	0	1	1	1	1	1	1	1	1	1	1	0	1	0	0	0	0	0
C3_4	376	121	1	1	1	1	1	1	1	1	1	1	0	1	1	1	1	1	1	1	1	1	1	0	0	0	0	0	0	0
C3-1	69	304	0	1	1	1	1	1	1	1	1	1	0	1	1	1	1	1	1	1	1	1	1	1	1	0	0	0	0	0
A24-1	873	304	1	1	1	1	1	1	1	1	1	1	1	1	1	1	1	1	1	1	1	1	1	0	0	0	0	0	0	0
C7-1	688	323	1	1	1	1	1	1	1	1	1	1	0	1	1	0	1	1	1	1	1	1	1	0	0	0	0	0	0	0
C7-2	90	274	1	1	1	1	1	1	1	1	1	1	1	1	1	1	1	1	1	1	1	1	1	0	0	0	0	0	0	0
B12-1	756	342	1	0	1	1	1	1	1	1	1	1	0	1	1	1	1	1	1	1	1	1	1	0	0	0	0	0	0	0
B14_2	98	315	1	1	1	1	1	1	1	1	1	1	0	1	1	1	1	1	1	1	1	1	1	0	0	0	0	0	0	0

## Sheet: Table S7
Table S7: Distribution of plasmid replicons among the studied genomes
#FILE	NUM_FOUND	pABA-6973	pABLAC1	pB8300	pKCRI-43	p2FDAARGOS
C1-2	0	0	0	0	0	0
C2-3	0	0	0	0	0	0
C3-1	0	0	0	0	0	0
C3-2	0	0	0	0	0	0
A23-4	2	0	1	0	1	0
A24-1	0	0	0	0	0	0
A26-1	0	0	0	0	0	0
A26-4	2	0	0	1	0	1
A27-2	1	0	1	0	0	0
A27-6	1	0	1	0	0	0
B1-3	0	0	0	0	0	0
B12-1	2	1	0	1	0	0
B12-3	0	0	0	0	0	0
B17-1	0	0	0	0	0	0
B22-2	0	0	0	0	0	0
C6-4	1	0	1	0	0	0
C7-1	0	0	0	0	0	0
C7-2	0	0	0	0	0	0
B22_3	0	0	0	0	0	0
C3_4	0	0	0	0	0	0
A2_3	0	0	0	0	0	0
C6_3	1	0	1	0	0	0
C6_2	1	0	1	0	0	0
B14_2	0	0	0	0	0	0

## Sheet: Table S8
Table S8: Pangenome analysis summary result
Core genes	(99% <= strains <= 100%)	2671
Soft core genes	(95% <= strains < 99%)	196
Shell genes	(15% <= strains < 95%)	958
Cloud genes	(0% <= strains < 15%)	1150
Total genes	(0% <= strains <= 100%)	4975

## Sheet: Table S9
Table S9: Virulence gene determinants among the studied isolates
#FILE	NUM_FOUND	bplB	cap8E	clpP	galE	galU	htpB	katA	kdsA	manB	pilT	rffG	tviB	tviC	ureB	ureG
C1-2	8	0	0	1	1	0	1	0	1	1	1	0	1	0	1	0
C2-3	8	0	0	1	1	0	1	0	1	1	1	1	0	0	1	0
C3-1	7	0	0	1	0	0	1	0	1	1	1	0	0	0	1	1
C3-2	9	0	0	1	1	0	1	0	1	1	1	1	1	0	1	0
A23-4	9	0	1	1	0	0	1	0	1	1	1	0	1	0	1	1
A24-1	10	0	0	1	1	0	1	1	1	1	1	0	1	1	1	0
A26-1	8	0	0	1	1	0	1	0	1	1	1	1	1	0	0	0
A26-4	9	0	0	1	1	0	1	0	1	1	1	1	1	0	1	0
A27-2	10	0	1	1	0	0	1	1	1	1	1	0	1	1	1	0
A27-6	10	0	1	1	0	0	1	1	1	1	1	0	1	1	1	0
B1-3	7	0	1	1	0	0	1	0	1	1	1	0	1	0	0	0
B12-1	7	0	0	1	0	0	1	0	1	1	1	0	1	0	1	0
B12-3	9	0	0	1	1	0	1	0	1	1	1	0	1	0	1	1
B17-1	8	0	0	1	1	0	1	0	1	1	1	0	1	0	1	0
B22-2	9	0	0	1	1	0	1	1	1	1	1	0	1	0	1	0
C6-4	8	0	0	1	0	0	1	0	1	1	1	0	1	1	1	0
C7-1	10	0	0	1	0	1	1	1	1	1	1	0	1	0	1	1
C7-2	7	0	0	1	0	0	1	1	1	1	1	0	0	0	1	0
B22_3	10	0	0	1	1	0	1	1	1	1	1	0	1	0	1	1
C3_4	9	0	0	1	1	0	1	0	1	1	1	1	1	0	1	0
A2_3	8	1	0	1	1	0	1	0	1	1	1	0	0	0	1	0
C6_3	8	0	0	1	0	0	1	0	1	1	1	0	1	1	1	0
C6_2	8	0	0	1	0	0	1	0	1	1	1	0	1	1	1	0
B14_2	10	0	1	1	0	0	1	0	1	1	1	0	1	1	1	1

## Sheet: Table S10
Table S10: Pairwise SNP Differences Among Acinetobacter baumannii Isolates
0	GCA_030130985.1	GCA_030130935.1	GCA_030055835.1	B12-3	GCA_030131445.1	GCA_030055895.1	GCA_030131225.1	GCA_017948915.1	GCA_016499065.1	GCF_900019965.1	GCA_016511635.1	GCA_030131425.1	GCA_016510455.1	GCA_030130665.1	GCF_000623015.1	GCA_016528845.2	C6_3	GCA_030056035.1	GCA_025246245.1	GCA_025246195.1	GCA_030131085.1	B14_2	GCA_030130735.1	GCA_030056155.1	A23-4	GCA_025246185.1	GCA_030130795.1	GCA_030055675.1	GCA_030130545.1	GCA_030131625.1	GCA_030130765.1	A27-6	GCA_030130045.1	GCA_030131585.1	GCA_033034115.1	GCA_030131245.1	GCA_033034015.1	GCA_030130885.1	GCF_009829755.1	A27-2	GCA_017838235.1	GCA_021460825.1	GCF_018221385.1	GCF_000760395.1	C1-2	GCF_027257675.1	GCF_005819685.1	GCA_030129885.1	GCA_016476305.1
GCA_030130985.1	0	0	4340	4155	4231	4548	4432	4711	4482	4760	4579	4231	4651	4351	4672	4597	4551	68827	4500	4486	4231	4737	4231	4686	4591	4483	4433	4755	4231	4513	3539	4307	3539	4231	4693	4433	4730	4351	4565	4307	4720	4833	4710	4936	4300	4574	4722	4351	4675
GCA_030130935.1	0	0	4340	4155	4231	4548	4432	4711	4482	4760	4579	4231	4651	4351	4672	4597	4551	68827	4500	4486	4231	4737	4231	4686	4591	4483	4433	4755	4231	4513	3539	4307	3539	4231	4693	4433	4730	4351	4565	4307	4720	4833	4710	4936	4300	4574	4722	4351	4675
GCA_030055835.1	4340	4340	0	3991	4114	2710	4209	4255	4140	4489	4224	4114	4327	4170	4348	4253	4207	68787	4158	4268	4114	4554	4114	4138	4237	4265	4075	4247	4114	4327	4149	4097	4149	4114	4173	4075	4435	4170	4275	4097	4407	4453	4255	4762	3980	4511	4407	4170	4351
B12-3	4155	4155	3991	0	4140	4047	4006	4330	4149	4542	4334	4140	4438	3288	4458	4368	4148	68729	4164	4039	4140	4325	4140	4344	4348	4036	4253	4299	4140	4253	4044	3914	4044	4140	4263	4253	4502	3288	4242	3914	4371	4497	4330	4609	3929	4267	4371	3288	4461
GCA_030131445.1	4231	4231	4114	4140	0	4112	4032	4603	3954	4192	3996	0	4107	4184	4128	4009	4099	68805	3974	3968	0	4316	0	4132	4009	3965	3906	4213	0	3963	4239	4277	4239	0	3900	3906	4154	4184	4048	4277	4535	4260	4603	4721	4149	4183	4535	4184	4131
GCA_030055895.1	4548	4548	2710	4047	4112	0	3921	4428	4095	4434	4092	4112	4206	4296	4227	4064	4048	68801	4113	4029	4112	4261	4112	4048	4103	4026	4098	4108	4112	4283	4330	4155	4330	4112	4100	4098	4404	4296	4175	4155	4455	4444	4428	4710	4236	3955	4455	4296	4230
GCA_030131225.1	4432	4432	4209	4006	4032	3921	0	4486	3978	4324	4222	4032	4324	4183	4343	4245	4024	68722	3994	3913	4032	4295	4032	4158	4231	3910	3957	4201	4032	4002	4280	4102	4280	4032	3976	3957	4286	4183	4091	4102	4472	4205	4485	4840	4321	4075	4472	4183	4346
GCA_017948915.1	4711	4711	4255	4330	4603	4428	4486	0	4481	4111	4748	4603	4851	4359	4870	4764	4563	68746	4498	4679	4603	4685	4603	4751	4762	4676	4524	4733	4603	4650	4371	4444	4371	4603	4605	4524	4067	4359	4592	4444	4733	4965	3	5039	4434	4654	4733	4359	4869
GCA_016499065.1	4482	4482	4140	4149	3954	4095	3978	4481	0	4364	4111	3954	4216	4068	4237	4149	4144	68767	26	3921	3954	4238	3954	4199	4124	3918	4076	4237	3954	3849	4297	4048	4297	3954	3952	4076	4316	4068	4019	4048	4584	4417	4481	4824	4289	4125	4584	4068	4238
GCF_900019965.1	4760	4760	4489	4542	4192	4434	4324	4111	4364	0	4331	4192	4417	4619	4436	4350	4422	68850	4379	4315	4192	4628	4192	4515	4344	4312	4253	4498	4192	4368	4709	4588	4709	4192	4216	4253	104	4619	4259	4588	4849	4589	4111	5098	4468	4416	4849	4619	4437
GCA_016511635.1	4579	4579	4224	4334	3996	4092	4222	4748	4111	4331	0	3996	236	4355	257	151	4355	68713	4129	3805	3996	4336	3996	4240	64	3802	4039	4247	3996	4160	4447	4461	4447	3996	3313	4039	4291	4355	4212	4461	4624	4141	4749	4933	4192	4320	4624	4355	260
GCA_030131425.1	4231	4231	4114	4140	0	4112	4032	4603	3954	4192	3996	0	4107	4184	4128	4009	4099	68805	3974	3968	0	4316	0	4132	4009	3965	3906	4213	0	3963	4239	4277	4239	0	3900	3906	4154	4184	4048	4277	4535	4260	4603	4721	4149	4183	4535	4184	4131
GCA_016510455.1	4651	4651	4327	4438	4107	4206	4324	4851	4216	4417	236	4107	0	4444	71	270	4449	68730	4234	3899	4107	4422	4107	4333	254	3896	4135	4340	4107	4240	4551	4525	4551	4107	3493	4135	4377	4444	4303	4525	4739	4214	4852	5057	4270	4421	4739	4444	74
GCA_030130665.1	4351	4351	4170	3288	4184	4296	4183	4359	4068	4619	4355	4184	4444	0	4465	4394	4292	68793	4086	4222	4184	4437	4184	4544	4369	4219	4240	4436	4184	4344	4210	4077	4210	4184	4224	4240	4559	0	4418	4077	4394	4535	4360	4716	3997	4429	4396	0	4468
GCF_000623015.1	4672	4672	4348	4458	4128	4227	4343	4870	4237	4436	257	4128	71	4465	0	237	4470	68734	4255	3920	4128	4444	4128	4355	275	3917	4155	4362	4128	4259	4572	4546	4572	4128	3514	4155	4396	4465	4326	4546	4760	4233	4871	5078	4291	4442	4760	4465	41
GCA_016528845.2	4597	4597	4253	4368	4009	4064	4245	4764	4149	4350	151	4009	270	4394	237	0	4381	68734	4167	3854	4009	4364	4009	4258	169	3851	4053	4267	4009	4174	4472	4503	4472	4009	3404	4053	4312	4394	4241	4503	4650	4161	4765	4940	4220	4313	4650	4394	234
C6_3	4551	4551	4207	4148	4099	4048	4024	4563	4144	4422	4355	4099	4449	4292	4470	4381	0	68717	4162	4029	4099	4278	4099	4334	4369	4026	3958	4250	4099	4259	4335	4152	4335	4099	4194	3958	4352	4292	4065	4152	4646	4126	4563	4816	4286	4142	4646	4292	4473
GCA_030056035.1	68827	68827	68787	68729	68805	68801	68722	68746	68767	68850	68713	68805	68730	68793	68734	68734	68717	0	68776	68721	68805	68818	68805	68813	68717	68718	68695	68787	68805	68811	68764	68764	68764	68805	68737	68695	68794	68793	68750	68764	68796	68784	68745	68837	68782	68728	68797	68793	68739
GCA_025246245.1	4500	4500	4158	4164	3974	4113	3994	4498	26	4379	4129	3974	4234	4086	4255	4167	4162	68776	0	3939	3974	4254	3974	4217	4142	3936	4093	4255	3974	3864	4316	4065	4316	3974	3968	4093	4331	4086	4037	4065	4600	4432	4498	4840	4307	4143	4600	4086	4256
GCA_025246195.1	4486	4486	4268	4039	3968	4029	3913	4679	3921	4315	3805	3968	3899	4222	3920	3854	4029	68721	3939	0	3968	4420	3968	4151	3821	3	3990	4132	3968	4214	4246	4082	4246	3968	3916	3990	4269	4222	4061	4082	4534	4249	4680	4800	4242	4134	4534	4222	3923
GCA_030131085.1	4231	4231	4114	4140	0	4112	4032	4603	3954	4192	3996	0	4107	4184	4128	4009	4099	68805	3974	3968	0	4316	0	4132	4009	3965	3906	4213	0	3963	4239	4277	4239	0	3900	3906	4154	4184	4048	4277	4535	4260	4603	4721	4149	4183	4535	4184	4131
B14_2	4737	4737	4554	4325	4316	4261	4295	4685	4238	4628	4336	4316	4422	4437	4444	4364	4278	68818	4254	4420	4316	0	4316	4577	4348	4417	4316	4486	4316	4420	4599	4488	4599	4316	4435	4316	4572	4437	4391	4488	4684	4706	4685	5182	4406	4550	4685	4437	4447
GCA_030130735.1	4231	4231	4114	4140	0	4112	4032	4603	3954	4192	3996	0	4107	4184	4128	4009	4099	68805	3974	3968	0	4316	0	4132	4009	3965	3906	4213	0	3963	4239	4277	4239	0	3900	3906	4154	4184	4048	4277	4535	4260	4603	4721	4149	4183	4535	4184	4131
GCA_030056155.1	4686	4686	4138	4344	4132	4048	4158	4751	4199	4515	4240	4132	4333	4544	4355	4258	4334	68813	4217	4151	4132	4577	4132	0	4253	4148	4196	851	4132	4302	4497	4406	4497	4132	4216	4196	4472	4544	4264	4406	4685	4598	4752	4973	4353	4221	4685	4544	4358
A23-4	4591	4591	4237	4348	4009	4103	4231	4762	4124	4344	64	4009	254	4369	275	169	4369	68717	4142	3821	4009	4348	4009	4253	0	3818	4050	4260	4009	4172	4458	4474	4458	4009	3325	4050	4304	4369	4223	4474	4635	4153	4763	4945	4203	4334	4635	4369	278
GCA_025246185.1	4483	4483	4265	4036	3965	4026	3910	4676	3918	4312	3802	3965	3896	4219	3917	3851	4026	68718	3936	3	3965	4417	3965	4148	3818	0	3987	4129	3965	4211	4243	4079	4243	3965	3913	3987	4266	4219	4058	4079	4531	4246	4677	4797	4239	4131	4531	4219	3920
GCA_030130795.1	4433	4433	4075	4253	3906	4098	3957	4524	4076	4253	4039	3906	4135	4240	4155	4053	3958	68695	4093	3990	3906	4316	3906	4196	4050	3987	0	4196	3906	4167	4320	4254	4320	3906	3933	0	4191	4240	3980	4254	4575	3953	4524	4763	4029	3881	4577	4240	4158
GCA_030055675.1	4755	4755	4247	4299	4213	4108	4201	4733	4237	4498	4247	4213	4340	4436	4362	4267	4250	68787	4255	4132	4213	4486	4213	851	4260	4129	4196	0	4213	4395	4453	4340	4453	4213	4277	4196	4455	4436	4333	4340	4585	4598	4734	4857	4348	4078	4585	4436	4365
GCA_030130545.1	4231	4231	4114	4140	0	4112	4032	4603	3954	4192	3996	0	4107	4184	4128	4009	4099	68805	3974	3968	0	4316	0	4132	4009	3965	3906	4213	0	3963	4239	4277	4239	0	3900	3906	4154	4184	4048	4277	4535	4260	4603	4721	4149	4183	4535	4184	4131
GCA_030131625.1	4513	4513	4327	4253	3963	4283	4002	4650	3849	4368	4160	3963	4240	4344	4259	4174	4259	68811	3864	4214	3963	4420	3963	4302	4172	4211	4167	4395	3963	0	4472	4309	4472	3963	4140	4167	4314	4344	4118	4309	4719	4305	4650	4930	4272	4266	4719	4344	4262
GCA_030130765.1	3539	3539	4149	4044	4239	4330	4280	4371	4297	4709	4447	4239	4551	4210	4572	4472	4335	68764	4316	4246	4239	4599	4239	4497	4458	4243	4320	4453	4239	4472	0	4208	0	4239	4506	4320	4671	4210	4237	4208	4449	4686	4371	4736	4237	4266	4451	4210	4575
A27-6	4307	4307	4097	3914	4277	4155	4102	4444	4048	4588	4461	4277	4525	4077	4546	4503	4152	68764	4065	4082	4277	4488	4277	4406	4474	4079	4254	4340	4277	4309	4208	0	4208	4277	4354	4254	4526	4077	4291	0	4400	4563	4445	4742	3974	4332	4400	4077	4549
GCA_030130045.1	3539	3539	4149	4044	4239	4330	4280	4371	4297	4709	4447	4239	4551	4210	4572	4472	4335	68764	4316	4246	4239	4599	4239	4497	4458	4243	4320	4453	4239	4472	0	4208	0	4239	4506	4320	4671	4210	4237	4208	4449	4686	4371	4736	4237	4266	4451	4210	4575
GCA_030131585.1	4231	4231	4114	4140	0	4112	4032	4603	3954	4192	3996	0	4107	4184	4128	4009	4099	68805	3974	3968	0	4316	0	4132	4009	3965	3906	4213	0	3963	4239	4277	4239	0	3900	3906	4154	4184	4048	4277	4535	4260	4603	4721	4149	4183	4535	4184	4131
GCA_033034115.1	4693	4693	4173	4263	3900	4100	3976	4605	3952	4216	3313	3900	3493	4224	3514	3404	4194	68737	3968	3916	3900	4435	3900	4216	3325	3913	3933	4277	3900	4140	4506	4354	4506	3900	0	3933	4168	4224	4086	4354	4441	4139	4605	4898	4229	4212	4441	4224	3515
GCA_030131245.1	4433	4433	4075	4253	3906	4098	3957	4524	4076	4253	4039	3906	4135	4240	4155	4053	3958	68695	4093	3990	3906	4316	3906	4196	4050	3987	0	4196	3906	4167	4320	4254	4320	3906	3933	0	4191	4240	3980	4254	4575	3953	4524	4763	4029	3881	4577	4240	4158
GCA_033034015.1	4730	4730	4435	4502	4154	4404	4286	4067	4316	104	4291	4154	4377	4559	4396	4312	4352	68794	4331	4269	4154	4572	4154	4472	4304	4266	4191	4455	4154	4314	4671	4526	4671	4154	4168	4191	0	4559	4239	4526	4825	4525	4067	5060	4408	4374	4825	4559	4399
GCA_030130885.1	4351	4351	4170	3288	4184	4296	4183	4359	4068	4619	4355	4184	4444	0	4465	4394	4292	68793	4086	4222	4184	4437	4184	4544	4369	4219	4240	4436	4184	4344	4210	4077	4210	4184	4224	4240	4559	0	4418	4077	4394	4535	4360	4716	3997	4429	4396	0	4468
GCF_009829755.1	4565	4565	4275	4242	4048	4175	4091	4592	4019	4259	4212	4048	4303	4418	4326	4241	4065	68750	4037	4061	4048	4391	4048	4264	4223	4058	3980	4333	4048	4118	4237	4291	4237	4048	4086	3980	4239	4418	0	4291	4608	4408	4592	4948	4213	4152	4608	4418	4327
A27-2	4307	4307	4097	3914	4277	4155	4102	4444	4048	4588	4461	4277	4525	4077	4546	4503	4152	68764	4065	4082	4277	4488	4277	4406	4474	4079	4254	4340	4277	4309	4208	0	4208	4277	4354	4254	4526	4077	4291	0	4400	4563	4445	4742	3974	4332	4400	4077	4549
GCA_017838235.1	4720	4720	4407	4371	4535	4455	4472	4733	4584	4849	4624	4535	4739	4394	4760	4650	4646	68796	4600	4534	4535	4684	4535	4685	4635	4531	4575	4585	4535	4719	4449	4400	4449	4535	4441	4575	4825	4394	4608	4400	0	4853	4733	4920	4450	4714	4	4394	4761
GCA_021460825.1	4833	4833	4453	4497	4260	4444	4205	4965	4417	4589	4141	4260	4214	4535	4233	4161	4126	68784	4432	4249	4260	4706	4260	4598	4153	4246	3953	4598	4260	4305	4686	4563	4686	4260	4139	3953	4525	4535	4408	4563	4853	0	4965	5102	4406	4551	4855	4535	4236
GCF_018221385.1	4710	4710	4255	4330	4603	4428	4485	3	4481	4111	4749	4603	4852	4360	4871	4765	4563	68745	4498	4680	4603	4685	4603	4752	4763	4677	4524	4734	4603	4650	4371	4445	4371	4603	4605	4524	4067	4360	4592	4445	4733	4965	0	5039	4434	4655	4733	4360	4870
GCF_000760395.1	4936	4936	4762	4609	4721	4710	4840	5039	4824	5098	4933	4721	5057	4716	5078	4940	4816	68837	4840	4800	4721	5182	4721	4973	4945	4797	4763	4857	4721	4930	4736	4742	4736	4721	4898	4763	5060	4716	4948	4742	4920	5102	5039	0	4663	4465	4920	4716	5081
C1-2	4300	4300	3980	3929	4149	4236	4321	4434	4289	4468	4192	4149	4270	3997	4291	4220	4286	68782	4307	4242	4149	4406	4149	4353	4203	4239	4029	4348	4149	4272	4237	3974	4237	4149	4229	4029	4408	3997	4213	3974	4450	4406	4434	4663	0	4444	4450	3997	4294
GCF_027257675.1	4574	4574	4511	4267	4183	3955	4075	4654	4125	4416	4320	4183	4421	4429	4442	4313	4142	68728	4143	4134	4183	4550	4183	4221	4334	4131	3881	4078	4183	4266	4266	4332	4266	4183	4212	3881	4374	4429	4152	4332	4714	4551	4655	4465	4444	0	4714	4429	4443
GCF_005819685.1	4722	4722	4407	4371	4535	4455	4472	4733	4584	4849	4624	4535	4739	4396	4760	4650	4646	68797	4600	4534	4535	4685	4535	4685	4635	4531	4577	4585	4535	4719	4451	4400	4451	4535	4441	4577	4825	4396	4608	4400	4	4855	4733	4920	4450	4714	0	4396	4761
GCA_030129885.1	4351	4351	4170	3288	4184	4296	4183	4359	4068	4619	4355	4184	4444	0	4465	4394	4292	68793	4086	4222	4184	4437	4184	4544	4369	4219	4240	4436	4184	4344	4210	4077	4210	4184	4224	4240	4559	0	4418	4077	4394	4535	4360	4716	3997	4429	4396	0	4468
GCA_016476305.1	4675	4675	4351	4461	4131	4230	4346	4869	4238	4437	260	4131	74	4468	41	234	4473	68739	4256	3923	4131	4447	4131	4358	278	3920	4158	4365	4131	4262	4575	4549	4575	4131	3515	4158	4399	4468	4327	4549	4761	4236	4870	5081	4294	4443	4761	4468	0
GCA_017287975.1	4637	4637	4395	4477	4200	4315	4215	4493	1247	3135	4278	4200	4364	4304	4385	4299	4344	68798	1259	4152	4200	4536	4200	4464	4291	4149	4189	4451	4200	4078	4507	4249	4507	4200	4110	4189	3087	4304	4235	4249	4862	4565	4493	5038	4468	4345	4862	4304	4386
GCA_030131365.1	4231	4231	4114	4140	0	4112	4032	4603	3954	4192	3996	0	4107	4184	4128	4009	4099	68805	3974	3968	0	4316	0	4132	4009	3965	3906	4213	0	3963	4239	4277	4239	0	3900	3906	4154	4184	4048	4277	4535	4260	4603	4721	4149	4183	4535	4184	4131
A24-1	4451	4451	4195	4101	3873	4093	3863	4575	3824	4217	4022	3873	4118	4123	4139	4058	4129	68796	3839	3953	3873	4244	3873	4212	4032	3950	4036	4255	3873	3939	4352	4062	4352	3873	3946	4036	4153	4123	4171	4062	4506	4223	4575	4830	4154	4073	4506	4123	4142
GCA_030130695.1	4433	4433	4075	4253	3906	4098	3957	4524	4076	4253	4039	3906	4135	4240	4155	4053	3958	68695	4093	3990	3906	4316	3906	4196	4050	3987	0	4196	3906	4167	4320	4254	4320	3906	3933	0	4191	4240	3980	4254	4575	3953	4524	4763	4029	3881	4577	4240	4158
GCA_025246225.1	4483	4483	4265	4036	3965	4026	3910	4676	3918	4312	3802	3965	3896	4219	3917	3851	4026	68718	3936	3	3965	4417	3965	4148	3818	0	3987	4129	3965	4211	4243	4079	4243	3965	3913	3987	4266	4219	4058	4079	4531	4246	4677	4797	4239	4131	4531	4219	3920
GCA_030131545.1	4432	4432	4209	4006	4032	3921	0	4486	3978	4324	4222	4032	4324	4183	4343	4245	4024	68722	3994	3913	4032	4295	4032	4158	4231	3910	3957	4201	4032	4002	4280	4102	4280	4032	3976	3957	4286	4183	4091	4102	4472	4205	4485	4840	4321	4075	4472	4183	4346
GCF_900118115.2	4483	4483	4141	4148	3957	4096	3976	4482	9	4363	4112	3957	4217	4069	4238	4150	4143	68769	21	3922	3957	4237	3957	4200	4125	3919	4077	4238	3957	3848	4300	4049	4300	3957	3951	4077	4315	4069	4020	4049	4583	4416	4482	4823	4290	4126	4583	4069	4239
A26-1	2099	2099	4043	4051	4092	4337	4252	4395	4125	4436	4293	4092	4371	4044	4392	4320	4320	68748	4142	4213	4092	4572	4092	4385	4307	4210	4126	4454	4092	4259	3407	4048	3407	4092	4361	4126	4380	4044	4216	4048	4509	4500	4394	4667	4025	4190	4511	4044	4395
GCA_030129955.1	4351	4351	4170	3288	4184	4296	4183	4359	4068	4619	4355	4184	4444	0	4465	4394	4292	68793	4086	4222	4184	4437	4184	4544	4369	4219	4240	4436	4184	4344	4210	4077	4210	4184	4224	4240	4559	0	4418	4077	4394	4535	4360	4716	3997	4429	4396	0	4468
C3-1	4282	4282	3907	3951	4079	4073	4199	4405	4130	4419	4129	4079	4209	4046	4228	4165	4118	68758	4145	4061	4079	4406	4079	4378	4143	4058	4079	4425	4079	4205	4180	3939	4180	4079	3949	4079	4367	4046	4141	3939	4270	4322	4405	4661	3955	4212	4270	4046	4231
GCF_022459075.1	4551	4551	4229	4328	4022	4108	4194	4741	4125	4339	221	4022	325	4371	346	253	4369	68714	4143	3858	4022	4348	4022	4283	245	3855	4075	4290	4022	4161	4488	4494	4488	4022	3418	4075	4299	4371	4229	4494	4647	4159	4742	4970	4237	4310	4647	4371	349
GCA_016511355.1	4659	4659	4335	4445	4115	4214	4330	4855	4224	4421	244	4115	58	4452	25	224	4457	68726	4242	3907	4115	4431	4115	4342	262	3904	4142	4349	4115	4246	4559	4531	4559	4115	3501	4142	4381	4452	4313	4531	4747	4220	4856	5065	4278	4429	4747	4452	28
GCA_016520815.2	4597	4597	4253	4368	4009	4064	4245	4764	4149	4350	151	4009	270	4394	237	0	4381	68734	4167	3854	4009	4364	4009	4258	169	3851	4053	4267	4009	4174	4472	4503	4472	4009	3404	4053	4312	4394	4241	4503	4650	4161	4765	4940	4220	4313	4650	4394	234
GCA_030129975.1	4231	4231	4114	4140	0	4112	4032	4603	3954	4192	3996	0	4107	4184	4128	4009	4099	68805	3974	3968	0	4316	0	4132	4009	3965	3906	4213	0	3963	4239	4277	4239	0	3900	3906	4154	4184	4048	4277	4535	4260	4603	4721	4149	4183	4535	4184	4131
GCA_030131465.1	4351	4351	4170	3288	4184	4296	4183	4359	4068	4619	4355	4184	4444	0	4465	4394	4292	68793	4086	4222	4184	4437	4184	4544	4369	4219	4240	4436	4184	4344	4210	4077	4210	4184	4224	4240	4559	0	4418	4077	4394	4535	4360	4716	3997	4429	4396	0	4468
GCA_030131485.1	4231	4231	4114	4140	0	4112	4032	4603	3954	4192	3996	0	4107	4184	4128	4009	4099	68805	3974	3968	0	4316	0	4132	4009	3965	3906	4213	0	3963	4239	4277	4239	0	3900	3906	4154	4184	4048	4277	4535	4260	4603	4721	4149	4183	4535	4184	4131
GCA_030131565.1	4432	4432	4209	4006	4032	3921	0	4486	3978	4324	4222	4032	4324	4183	4343	4245	4024	68722	3994	3913	4032	4295	4032	4158	4231	3910	3957	4201	4032	4002	4280	4102	4280	4032	3976	3957	4286	4183	4091	4102	4472	4205	4485	4840	4321	4075	4472	4183	4346
GCF_024742175.1	4738	4738	4454	4370	4192	3782	4274	4727	4169	4489	4203	4192	4303	4424	4324	4189	4199	68767	4189	4149	4192	4609	4192	4036	4217	4146	4111	3736	4192	4376	4397	4409	4397	4192	4256	4111	4465	4424	4307	4409	4672	4631	4727	4570	4510	2887	4672	4424	4327
C6_2	4551	4551	4207	4148	4099	4048	4024	4563	4144	4422	4355	4099	4449	4292	4470	4381	0	68717	4162	4029	4099	4278	4099	4334	4369	4026	3958	4250	4099	4259	4335	4152	4335	4099	4194	3958	4352	4292	4065	4152	4646	4126	4563	4816	4286	4142	4646	4292	4473
GCA_017582285.1	4497	4497	4155	4162	3971	4110	3991	4496	23	4377	4126	3971	4231	4083	4252	4164	4159	68776	9	3936	3971	4251	3971	4214	4139	3933	4091	4252	3971	3862	4314	4063	4314	3971	3965	4091	4329	4083	4034	4063	4597	4430	4496	4837	4304	4140	4597	4083	4253
GCA_025246305.1	4499	4499	4157	4163	3973	4112	3993	4497	25	4378	4128	3973	4233	4085	4254	4166	4161	68775	1	3938	3973	4253	3973	4216	4141	3935	4092	4254	3973	3863	4315	4064	4315	3973	3967	4092	4330	4085	4036	4064	4599	4431	4497	4839	4306	4142	4599	4085	4255
GCF_028370175.1	4754	4754	4459	4485	4191	4396	4295	4081	4273	325	4273	4191	4359	4570	4378	4292	4362	68809	4288	4260	4191	4550	4191	4368	4286	4257	4193	4351	4191	4317	4665	4496	4665	4191	4118	4193	231	4570	4215	4496	4826	4542	4081	5060	4408	4323	4826	4570	4379
GCF_027257615.1	4579	4579	4516	4272	4188	3960	4080	4659	4130	4421	4325	4188	4426	4434	4447	4318	4147	68733	4148	4139	4188	4555	4188	4226	4339	4136	3886	4083	4188	4271	4271	4337	4271	4188	4217	3886	4379	4434	4156	4337	4719	4556	4660	4470	4449	15	4719	4434	4448
GCA_030130005.1	4351	4351	4170	3288	4184	4296	4183	4359	4068	4619	4355	4184	4444	0	4465	4394	4292	68793	4086	4222	4184	4437	4184	4544	4369	4219	4240	4436	4184	4344	4210	4077	4210	4184	4224	4240	4559	0	4418	4077	4394	4535	4360	4716	3997	4429	4396	0	4468
C7-1	4472	4472	3962	4117	3882	3837	3711	4507	3918	4306	3972	3882	4099	4155	4118	4021	3954	68736	3935	3943	3882	4307	3882	4212	3986	3940	3847	4127	3882	4037	4151	4088	4151	3882	3973	3847	4234	4155	3952	4088	4471	4104	4507	4642	4061	4048	4471	4155	4121
GCA_017302955.1	4637	4637	4395	4477	4200	4315	4215	4493	1247	3135	4278	4200	4364	4304	4385	4299	4344	68798	1259	4152	4200	4536	4200	4464	4291	4149	4189	4451	4200	4078	4507	4249	4507	4200	4110	4189	3087	4304	4235	4249	4862	4565	4493	5038	4468	4345	4862	4304	4386
GCA_030056045.1	4598	4598	3984	4331	4228	3674	4054	4647	4163	4475	4279	4228	4404	4427	4426	4330	4240	68844	4183	4125	4228	4593	4228	3612	4291	4122	4112	3585	4228	4326	4401	4297	4401	4228	4222	4112	4429	4427	4273	4297	4615	4532	4647	4610	4384	3774	4615	4427	4429
GCF_003584445.1	4672	4672	4491	4359	4175	4065	4099	4725	4052	4439	4366	4175	4495	4372	4516	4300	4126	68746	4070	4134	4175	4591	4175	4200	4380	4131	3924	4090	4175	4299	4342	4252	4342	4175	4255	3924	4409	4372	4177	4252	4668	4569	4726	4485	4387	903	4668	4372	4517
GCA_017581665.1	4637	4637	4395	4477	4200	4315	4215	4493	1247	3135	4278	4200	4364	4304	4385	4299	4344	68798	1259	4152	4200	4536	4200	4464	4291	4149	4189	4451	4200	4078	4507	4249	4507	4200	4110	4189	3087	4304	4235	4249	4862	4565	4493	5038	4468	4345	4862	4304	4386
C2-3	4550	4550	4059	3948	3991	3924	3876	4502	4012	4253	4096	3991	4171	4237	4192	4133	4008	68736	4027	4056	3991	4150	3991	4174	4109	4053	4006	4125	3991	4115	4199	4252	4199	3991	4021	4006	4211	4237	4093	4252	4302	4369	4502	4821	4175	3972	4302	4237	4195
GCA_017582345.1	4323	4323	4157	4174	4408	4391	4377	4582	4432	4315	4553	4408	4642	4434	4667	4583	4543	68752	4448	4348	4408	4747	4408	4425	4568	4345	4296	4437	4408	4597	4356	4217	4356	4408	4335	4296	4262	4434	4478	4217	4571	4718	4582	4914	3964	4523	4571	4434	4668
A2_3	4753	4753	4467	4402	4342	4338	4316	4886	4074	4091	4489	4342	4547	4381	4568	4532	4490	68846	4090	4221	4342	4455	4342	4398	4502	4218	4263	4439	4342	4306	4707	4291	4707	4342	4265	4263	4027	4381	4266	4291	4735	4635	4887	5091	4074	4277	4735	4381	4571
GCA_030131145.1	4432	4432	4209	4006	4032	3921	0	4486	3978	4324	4222	4032	4324	4183	4343	4245	4024	68722	3994	3913	4032	4295	4032	4158	4231	3910	3957	4201	4032	4002	4280	4102	4280	4032	3976	3957	4286	4183	4091	4102	4472	4205	4485	4840	4321	4075	4472	4183	4346
GCA_033345455.1	4385	4385	4129	4202	4288	4399	4283	4559	4209	4615	4204	4288	4294	4234	4315	4211	4197	68819	4225	4304	4288	4717	4288	4646	4217	4301	4031	4670	4288	4361	4336	4192	4336	4288	4131	4031	4551	4234	4378	4192	4601	3072	4559	4724	4166	4553	4603	4234	4318
GCA_017838085.1	4638	4638	4397	4478	4201	4317	4216	4494	1248	3137	4280	4201	4366	4305	4387	4301	4346	68796	1260	4154	4201	4538	4201	4466	4293	4151	4191	4453	4201	4079	4508	4251	4508	4201	4112	4191	3089	4305	4237	4251	4863	4567	4494	5039	4469	4346	4863	4305	4388
GCA_030131345.1	4432	4432	4209	4006	4032	3921	0	4486	3978	4324	4222	4032	4324	4183	4343	4245	4024	68722	3994	3913	4032	4295	4032	4158	4231	3910	3957	4201	4032	4002	4280	4102	4280	4032	3976	3957	4286	4183	4091	4102	4472	4205	4485	4840	4321	4075	4472	4183	4346
GCF_000369225.1	4773	4773	4258	4391	4562	4490	4572	4639	4509	4645	4565	4562	4691	4554	4714	4620	4692	68843	4525	4638	4562	4810	4562	4870	4576	4635	4466	4938	4562	4723	4524	4551	4524	4562	4408	4466	4611	4554	4630	4551	4488	4960	4639	4952	4567	4632	4488	4554	4717
GCA_017582535.1	4323	4323	4157	4174	4408	4391	4377	4582	4432	4315	4553	4408	4642	4434	4667	4583	4543	68752	4448	4348	4408	4747	4408	4425	4568	4345	4296	4437	4408	4597	4356	4217	4356	4408	4335	4296	4262	4434	4478	4217	4571	4718	4582	4914	3964	4523	4571	4434	4668
GCA_030130555.1	3539	3539	4149	4044	4239	4330	4280	4371	4297	4709	4447	4239	4551	4210	4572	4472	4335	68764	4316	4246	4239	4599	4239	4497	4458	4243	4320	4453	4239	4472	0	4208	0	4239	4506	4320	4671	4210	4237	4208	4449	4686	4371	4736	4237	4266	4451	4210	4575
GCA_030056275.1	4548	4548	2710	4047	4112	0	3921	4428	4095	4434	4092	4112	4206	4296	4227	4064	4048	68801	4113	4029	4112	4261	4112	4048	4103	4026	4098	4108	4112	4283	4330	4155	4330	4112	4100	4098	4404	4296	4175	4155	4455	4444	4428	4710	4236	3955	4455	4296	4230
GCF_000302275.1	4754	4754	4461	4528	4178	4426	4312	4092	4342	138	4317	4178	4401	4583	4420	4336	4376	68810	4357	4295	4178	4598	4178	4496	4330	4292	4215	4479	4178	4338	4697	4550	4697	4178	4194	4215	38	4583	4265	4550	4851	4549	4092	5084	4434	4398	4851	4583	4423
GCF_030377465.1	4580	4580	4432	4317	4107	4020	4078	4653	4089	4386	4281	4107	4410	4418	4431	4215	4086	68726	4107	4065	4107	4531	4107	4149	4295	4062	3843	4033	4107	4221	4273	4308	4273	4107	4190	3843	4356	4418	4165	4308	4596	4525	4654	4439	4310	781	4596	4418	4432
GCA_021139355.1	4332	4332	4166	4182	4416	4400	4383	4593	4442	4326	4562	4416	4651	4443	4676	4594	4549	68754	4458	4357	4416	4756	4416	4433	4577	4354	4303	4445	4416	4605	4365	4224	4365	4416	4344	4303	4271	4443	4487	4224	4582	4727	4593	4923	3973	4533	4582	4443	4679
GCA_025245685.1	4483	4483	4265	4036	3965	4026	3910	4676	3918	4312	3802	3965	3896	4219	3917	3851	4026	68718	3936	3	3965	4417	3965	4148	3818	0	3987	4129	3965	4211	4243	4079	4243	3965	3913	3987	4266	4219	4058	4079	4531	4246	4677	4797	4239	4131	4531	4219	3920
GCA_030056115.1	4472	4472	3977	4364	4085	3680	4066	4655	4126	4387	4154	4085	4267	4510	4289	4178	4198	68822	4146	4125	4085	4566	4085	3543	4166	4122	4003	3695	4085	4233	4411	4317	4411	4085	4126	4003	4343	4510	4143	4317	4609	4497	4655	4615	4269	3749	4609	4510	4292
GCA_030131045.1	4351	4351	4170	3288	4184	4296	4183	4359	4068	4619	4355	4184	4444	0	4465	4394	4292	68793	4086	4222	4184	4437	4184	4544	4369	4219	4240	4436	4184	4344	4210	4077	4210	4184	4224	4240	4559	0	4418	4077	4394	4535	4360	4716	3997	4429	4396	0	4468
GCF_001077655.1	4651	4651	4325	4440	4107	4204	4322	4847	4214	4413	236	4107	54	4444	65	262	4449	68734	4232	3899	4107	4423	4107	4332	254	3896	4133	4339	4107	4240	4549	4525	4549	4107	3487	4133	4375	4444	4303	4525	4737	4214	4848	5057	4270	4417	4737	4444	66
GCF_003948295.1	4676	4676	4114	4382	4471	4061	4475	4739	4610	4892	4574	4471	4689	4409	4710	4602	4622	68794	4628	4512	4471	4664	4471	4697	4585	4509	4571	4597	4471	4712	4456	4367	4456	4471	4484	4571	4866	4409	4552	4367	471	4853	4739	5002	4490	4710	471	4409	4713
GCA_030131105.1	4433	4433	4075	4253	3906	4098	3957	4524	4076	4253	4039	3906	4135	4240	4155	4053	3958	68695	4093	3990	3906	4316	3906	4196	4050	3987	0	4196	3906	4167	4320	4254	4320	3906	3933	0	4191	4240	3980	4254	4575	3953	4524	4763	4029	3881	4577	4240	4158
GCA_025030175.1	4379	4379	4165	4064	4024	3986	3986	4448	3914	4325	4011	4024	4083	4131	4102	4051	4039	68741	3931	3915	4024	4295	4024	4296	4025	3912	3950	4177	4024	4097	4315	4059	4315	4024	4036	3950	4283	4131	4117	4059	4555	4343	4448	4757	4009	4064	4555	4131	4105
GCA_041535405.1	4824	4824	4692	4661	4595	5028	4835	5094	4748	5026	4940	4595	4989	4837	5010	4972	4881	68811	4764	4802	4595	5187	4595	5125	4952	4799	4748	5147	4595	4813	4734	4796	4734	4595	4891	4748	4988	4837	4883	4796	5054	5073	5094	1487	4660	4933	5054	4837	5013
GCA_030055945.1	4720	4720	4493	4349	4213	4142	4151	4599	4085	4553	4275	4213	4390	4477	4410	4299	4149	68774	4102	4085	4213	4421	4213	2130	4288	4082	4136	2253	4213	4185	4342	4402	4342	4213	4264	4136	4495	4477	4226	4402	4587	4477	4600	4866	4350	4064	4587	4477	4413
GCA_016486005.1	4720	4720	4405	4369	4533	4453	4470	4731	4582	4847	4622	4533	4737	4394	4758	4648	4644	68795	4598	4532	4533	4683	4533	4683	4633	4529	4575	4583	4533	4717	4449	4398	4449	4533	4439	4575	4823	4394	4606	4398	2	4853	4731	4918	4448	4712	2	4394	4759
GCF_003584325.1	4672	4672	4491	4359	4175	4065	4099	4725	4052	4439	4366	4175	4495	4372	4516	4300	4126	68746	4070	4134	4175	4591	4175	4200	4380	4131	3924	4090	4175	4299	4342	4252	4342	4175	4255	3924	4409	4372	4177	4252	4668	4569	4726	4485	4387	903	4668	4372	4517
GCA_017292175.1	4719	4719	4406	4370	4534	4454	4471	4732	4583	4848	4623	4534	4738	4393	4759	4649	4645	68795	4599	4533	4534	4684	4534	4684	4634	4530	4574	4584	4534	4718	4448	4399	4448	4534	4440	4574	4824	4393	4607	4399	1	4852	4732	4919	4449	4713	3	4393	4760
GCF_000969385.1	4746	4746	4446	4476	4177	4383	4279	4091	4273	335	4268	4177	4354	4552	4373	4287	4348	68796	4288	4265	4177	4532	4177	4372	4281	4262	4185	4355	4177	4314	4661	4482	4661	4177	4122	4185	241	4552	4213	4482	4808	4542	4091	5056	4404	4319	4808	4552	4374
GCA_026565065.1	4487	4487	4145	4152	3961	4100	3981	4486	13	4367	4116	3961	4221	4073	4242	4154	4149	68769	25	3926	3961	4241	3961	4204	4129	3923	4081	4242	3961	3852	4304	4053	4304	3961	3955	4081	4319	4073	4024	4053	4587	4420	4486	4827	4294	4130	4587	4073	4243
GCA_030131505.1	4432	4432	4209	4006	4032	3921	0	4486	3978	4324	4222	4032	4324	4183	4343	4245	4024	68722	3994	3913	4032	4295	4032	4158	4231	3910	3957	4201	4032	4002	4280	4102	4280	4032	3976	3957	4286	4183	4091	4102	4472	4205	4485	4840	4321	4075	4472	4183	4346
GCF_000786735.1	4672	4672	4348	4458	4128	4227	4343	4870	4237	4436	257	4128	71	4465	0	237	4470	68734	4255	3920	4128	4444	4128	4355	275	3917	4155	4362	4128	4259	4572	4546	4572	4128	3514	4155	4396	4465	4326	4546	4760	4233	4871	5078	4291	4442	4760	4465	41
GCA_016500245.1	4501	4501	4156	4073	3920	3994	3910	4398	493	4337	4058	3920	4165	3985	4186	4081	4068	68769	519	3835	3920	4203	3920	4270	4071	3832	4029	4178	3920	3852	4201	3983	4201	3920	3897	4029	4289	3985	4062	3983	4450	4401	4398	4743	4221	4010	4450	3985	4187
GCA_030130895.1	3539	3539	4149	4044	4239	4330	4280	4371	4297	4709	4447	4239	4551	4210	4572	4472	4335	68764	4316	4246	4239	4599	4239	4497	4458	4243	4320	4453	4239	4472	0	4208	0	4239	4506	4320	4671	4210	4237	4208	4449	4686	4371	4736	4237	4266	4451	4210	4575
GCA_030131065.1	4350	4350	4169	3287	4183	4295	4180	4358	4067	4618	4356	4183	4445	5	4466	4395	4291	68790	4085	4223	4183	4436	4183	4547	4370	4220	4239	4439	4183	4343	4210	4076	4210	4183	4223	4239	4558	5	4419	4076	4395	4534	4359	4717	3997	4428	4397	5	4469
GCF_904884555.1	4723	4723	4466	4512	4160	4405	4306	4108	4333	161	4309	4160	4395	4575	4414	4328	4326	68795	4348	4292	4160	4557	4160	4500	4322	4289	4203	4483	4160	4334	4672	4511	4672	4160	4199	4203	67	4575	4240	4511	4825	4543	4108	5083	4425	4364	4825	4575	4415
GCA_030131265.1	4432	4432	4209	4006	4032	3921	0	4486	3978	4324	4222	4032	4324	4183	4343	4245	4024	68722	3994	3913	4032	4295	4032	4158	4231	3910	3957	4201	4032	4002	4280	4102	4280	4032	3976	3957	4286	4183	4091	4102	4472	4205	4485	4840	4321	4075	4472	4183	4346
GCA_030130845.1	4513	4513	4327	4253	3963	4283	4002	4650	3849	4368	4160	3963	4240	4344	4259	4174	4259	68811	3864	4214	3963	4420	3963	4302	4172	4211	4167	4395	3963	0	4472	4309	4472	3963	4140	4167	4314	4344	4118	4309	4719	4305	4650	4930	4272	4266	4719	4344	4262
GCF_900117875.2	4488	4488	4146	4153	3962	4101	3982	4487	14	4368	4117	3962	4222	4074	4243	4155	4150	68773	26	3927	3962	4242	3962	4205	4130	3924	4082	4243	3962	3853	4305	4054	4305	3962	3956	4082	4320	4074	4025	4054	4588	4421	4487	4828	4295	4131	4588	4074	4244
GCA_017581825.1	4323	4323	4157	4174	4408	4391	4377	4582	4432	4315	4553	4408	4642	4434	4667	4583	4543	68752	4448	4348	4408	4747	4408	4425	4568	4345	4296	4437	4408	4597	4356	4217	4356	4408	4335	4296	4262	4434	4478	4217	4571	4718	4582	4914	3964	4523	4571	4434	4668
GCA_030130685.1	3539	3539	4149	4044	4239	4330	4280	4371	4297	4709	4447	4239	4551	4210	4572	4472	4335	68764	4316	4246	4239	4599	4239	4497	4458	4243	4320	4453	4239	4472	0	4208	0	4239	4506	4320	4671	4210	4237	4208	4449	4686	4371	4736	4237	4266	4451	4210	4575
B17-1	4828	4828	4453	4312	4330	4154	4248	4946	4561	4655	4426	4330	4490	4312	4511	4462	4413	68794	4581	4342	4330	4743	4330	4617	4440	4339	4362	4591	4330	4487	4766	4485	4766	4330	4449	4362	4600	4312	4512	4485	4921	4703	4947	5288	4391	4463	4921	4312	4514
GCA_030056075.1	4673	4673	2781	4120	4177	1912	3947	4564	4204	4314	4104	4177	4195	4280	4216	4127	4137	68792	4220	4157	4177	4261	4177	3976	4117	4154	4084	4139	4177	4235	4385	4204	4385	4177	4119	4084	4278	4280	4165	4204	4424	4441	4564	4871	4412	4137	4424	4280	4217
C6-4	4551	4551	4207	4148	4099	4048	4024	4563	4144	4422	4355	4099	4449	4292	4470	4381	0	68717	4162	4029	4099	4278	4099	4334	4369	4026	3958	4250	4099	4259	4335	4152	4335	4099	4194	3958	4352	4292	4065	4152	4646	4126	4563	4816	4286	4142	4646	4292	4473
GCA_025246265.1	4499	4499	4157	4163	3973	4112	3993	4497	25	4378	4128	3973	4233	4085	4254	4166	4161	68775	1	3938	3973	4253	3973	4216	4141	3935	4092	4254	3973	3863	4315	4064	4315	3973	3967	4092	4330	4085	4036	4064	4599	4431	4497	4839	4306	4142	4599	4085	4255
GCF_036347955.1	4481	4481	4139	4146	3955	4094	3975	4480	7	4361	4110	3955	4215	4067	4236	4148	4143	68766	23	3920	3955	4235	3955	4198	4123	3917	4075	4236	3955	3846	4298	4047	4298	3955	3949	4075	4313	4067	4018	4047	4581	4414	4480	4821	4288	4124	4581	4067	4237
GCA_030056355.1	4713	4713	4076	4291	4122	3863	4154	4545	4165	4484	4276	4122	4384	4407	4406	4297	4184	68797	4183	4142	4122	4487	4122	2718	4289	4139	4163	2455	4122	4396	4501	4367	4501	4122	4299	4163	4448	4407	4246	4367	4642	4536	4546	4976	4499	4272	4642	4407	4409
GCF_000309275.1	4754	4754	4459	4485	4191	4396	4295	4081	4273	325	4273	4191	4359	4570	4378	4292	4362	68809	4288	4260	4191	4550	4191	4368	4286	4257	4193	4351	4191	4317	4665	4496	4665	4191	4118	4193	231	4570	4215	4496	4826	4542	4081	5060	4408	4323	4826	4570	4379
GCA_025245645.1	4499	4499	4157	4163	3973	4112	3993	4497	25	4378	4128	3973	4233	4085	4254	4166	4161	68775	1	3938	3973	4253	3973	4216	4141	3935	4092	4254	3973	3863	4315	4064	4315	3973	3967	4092	4330	4085	4036	4064	4599	4431	4497	4839	4306	4142	4599	4085	4255
GCA_030131125.1	4351	4351	4170	3288	4184	4296	4183	4359	4068	4619	4355	4184	4444	0	4465	4394	4292	68793	4086	4222	4184	4437	4184	4544	4369	4219	4240	4436	4184	4344	4210	4077	4210	4184	4224	4240	4559	0	4418	4077	4394	4535	4360	4716	3997	4429	4396	0	4468
GCF_900118015.2	4488	4488	4146	4153	3962	4101	3981	4487	14	4368	4117	3962	4222	4074	4243	4155	4148	68771	26	3927	3962	4242	3962	4205	4130	3924	4082	4243	3962	3853	4305	4054	4305	3962	3956	4082	4320	4074	4025	4054	4588	4421	4487	4828	4295	4131	4588	4074	4244
GCA_025245735.1	4483	4483	4265	4036	3965	4026	3910	4676	3918	4312	3802	3965	3896	4219	3917	3851	4026	68718	3936	3	3965	4417	3965	4148	3818	0	3987	4129	3965	4211	4243	4079	4243	3965	3913	3987	4266	4219	4058	4079	4531	4246	4677	4797	4239	4131	4531	4219	3920
GCA_030130785.1	4231	4231	4114	4140	0	4112	4032	4603	3954	4192	3996	0	4107	4184	4128	4009	4099	68805	3974	3968	0	4316	0	4132	4009	3965	3906	4213	0	3963	4239	4277	4239	0	3900	3906	4154	4184	4048	4277	4535	4260	4603	4721	4149	4183	4535	4184	4131
A26-4	4306	4306	2982	4066	4132	3301	4173	4244	4199	4490	4214	4132	4319	4087	4340	4219	4137	68820	4217	4232	4132	4541	4132	3689	4228	4229	4044	3862	4132	4247	4131	3898	4131	4132	4149	4044	4424	4087	4194	3898	4327	4430	4244	4640	3810	4228	4327	4087	4343
GCF_030197735.1	4580	4580	4432	4317	4107	4020	4078	4653	4089	4386	4281	4107	4410	4418	4431	4215	4086	68725	4107	4065	4107	4531	4107	4149	4295	4062	3843	4033	4107	4221	4273	4308	4273	4107	4190	3843	4356	4418	4165	4308	4596	4525	4654	4439	4310	781	4596	4418	4432
GCA_016517515.2	4453	4453	4171	4211	4013	4084	3994	4411	433	4076	4194	4013	4280	4079	4301	4215	4170	68781	449	3939	4013	4299	4013	4252	4207	3936	4076	4284	4013	3886	4358	4100	4358	4013	3987	4076	4028	4079	4118	4100	4712	4448	4411	4876	4341	4200	4712	4079	4302
GCA_030130605.1	4351	4351	4170	3288	4184	4296	4183	4359	4068	4619	4355	4184	4444	0	4465	4394	4292	68793	4086	4222	4184	4437	4184	4544	4369	4219	4240	4436	4184	4344	4210	4077	4210	4184	4224	4240	4559	0	4418	4077	4394	4535	4360	4716	3997	4429	4396	0	4468
GCA_030055935.1	4700	4700	2802	4140	4203	1897	3961	4590	4233	4331	4097	4203	4213	4300	4234	4121	4100	68791	4249	4150	4203	4264	4203	3867	4110	4147	4077	4030	4203	4264	4408	4229	4408	4203	4122	4077	4295	4300	4174	4229	4441	4490	4590	4852	4415	4158	4441	4300	4237
GCA_030130925.1	3539	3539	4149	4044	4239	4330	4280	4371	4297	4709	4447	4239	4551	4210	4572	4472	4335	68764	4316	4246	4239	4599	4239	4497	4458	4243	4320	4453	4239	4472	0	4208	0	4239	4506	4320	4671	4210	4237	4208	4449	4686	4371	4736	4237	4266	4451	4210	4575
GCF_000305235.1	4598	4598	4253	4368	4010	4065	4245	4767	4152	4353	150	4010	269	4395	236	9	4382	68736	4170	3852	4010	4362	4010	4259	168	3849	4054	4266	4010	4175	4473	4502	4473	4010	3407	4054	4313	4395	4242	4502	4652	4162	4768	4939	4221	4316	4652	4395	235
GCF_047223335.1	4495	4495	4153	4160	3969	4108	3989	4496	23	4377	4122	3969	4227	4081	4248	4162	4157	68774	15	3934	3969	4249	3969	4210	4135	3931	4089	4248	3969	3860	4312	4061	4312	3969	3965	4089	4327	4081	4034	4061	4595	4428	4496	4833	4302	4140	4595	4081	4251
GCF_000304695.1	4711	4711	4421	4489	4137	4393	4271	4065	4251	179	4270	4137	4356	4568	4375	4289	4325	68784	4266	4258	4137	4553	4137	4463	4283	4255	4190	4446	4137	4284	4658	4505	4658	4137	4141	4190	85	4568	4174	4505	4817	4506	4065	5039	4394	4337	4817	4568	4376
GCF_000069245.1	4734	4734	4439	4506	4158	4408	4290	4069	4318	106	4295	4158	4381	4563	4400	4314	4356	68797	4333	4273	4158	4576	4158	4476	4308	4270	4195	4459	4158	4318	4675	4530	4675	4158	4170	4195	8	4563	4241	4530	4827	4529	4069	5064	4412	4376	4827	4563	4401
GCF_014560475.1	4928	4928	4757	4604	4712	4704	4835	5029	4815	5085	4925	4712	5049	4713	5070	4932	4811	68829	4831	4785	4712	5178	4712	4955	4937	4782	4753	4839	4712	4925	4733	4733	4733	4712	4891	4753	5047	4713	4938	4733	4919	5096	5029	43	4660	4457	4919	4713	5073
GCA_016514555.1	4570	4570	4251	4171	4097	3852	3975	4424	544	4274	4256	4097	4374	4084	4395	4216	4123	68780	560	3925	4097	4277	4097	4248	4269	3922	4161	4174	4097	3980	4322	4072	4322	4097	4043	4161	4226	4084	4181	4072	4668	4500	4424	4658	4443	4013	4668	4084	4396
C7-2	4497	4497	4183	4213	4476	4510	4518	4653	4463	4488	4524	4476	4619	4036	4638	4564	4554	68791	4480	4468	4476	4709	4476	4665	4535	4465	4294	4683	4476	4515	4459	4392	4459	4476	4437	4294	4422	4036	4444	4392	4629	4813	4653	4975	4006	4654	4631	4036	4641
GCF_045064315.1	4735	4735	4440	4507	4159	4409	4291	4070	4319	103	4296	4159	4382	4564	4401	4315	4357	68797	4334	4274	4159	4577	4159	4477	4309	4271	4196	4460	4159	4319	4676	4531	4676	4159	4171	4196	9	4564	4242	4531	4828	4530	4070	5065	4413	4377	4828	4564	4402
GCA_030131155.1	4351	4351	4170	3288	4184	4296	4183	4359	4068	4619	4355	4184	4444	0	4465	4394	4292	68793	4086	4222	4184	4437	4184	4544	4369	4219	4240	4436	4184	4344	4210	4077	4210	4184	4224	4240	4559	0	4418	4077	4394	4535	4360	4716	3997	4429	4396	0	4468
GCF_000341985.1	4332	4332	4166	4182	4416	4400	4383	4593	4442	4326	4562	4416	4651	4443	4676	4594	4549	68754	4458	4357	4416	4756	4416	4433	4577	4354	4303	4445	4416	4605	4365	4224	4365	4416	4344	4303	4271	4443	4487	4224	4582	4727	4593	4923	3973	4533	4582	4443	4679
GCF_030377625.1	4578	4578	4429	4315	4105	4018	4076	4651	4087	4383	4279	4105	4408	4416	4429	4213	4084	68722	4105	4063	4105	4529	4105	4147	4293	4060	3841	4031	4105	4219	4271	4306	4271	4105	4188	3841	4353	4416	4163	4306	4592	4522	4652	4436	4308	779	4592	4416	4430
GCA_021139675.1	4332	4332	4166	4182	4416	4400	4383	4593	4442	4326	4562	4416	4651	4443	4676	4594	4549	68754	4458	4357	4416	4756	4416	4433	4577	4354	4303	4445	4416	4605	4365	4224	4365	4416	4344	4303	4271	4443	4487	4224	4582	4727	4593	4923	3973	4533	4582	4443	4679
GCA_030055875.1	4475	4475	4134	4109	3888	4034	3948	4500	3925	4277	3977	3888	4069	4129	4089	4013	4183	68831	3942	3990	3888	4285	3888	4181	3991	3987	3922	4224	3888	4031	4294	4116	4294	3888	4015	3922	4236	4129	3936	4116	4404	4174	4501	4852	4061	4061	4404	4129	4092
GCA_030131025.1	4351	4351	4170	3288	4184	4296	4183	4359	4068	4619	4355	4184	4444	0	4465	4394	4292	68793	4086	4222	4184	4437	4184	4544	4369	4219	4240	4436	4184	4344	4210	4077	4210	4184	4224	4240	4559	0	4418	4077	4394	4535	4360	4716	3997	4429	4396	0	4468
GCA_030131305.1	4433	4433	4075	4253	3906	4098	3957	4524	4076	4253	4039	3906	4135	4240	4155	4053	3958	68695	4093	3990	3906	4316	3906	4196	4050	3987	0	4196	3906	4167	4320	4254	4320	3906	3933	0	4191	4240	3980	4254	4575	3953	4524	4763	4029	3881	4577	4240	4158
GCA_025245705.1	4483	4483	4265	4036	3965	4026	3910	4676	3918	4312	3802	3965	3896	4219	3917	3851	4026	68718	3936	3	3965	4417	3965	4148	3818	0	3987	4129	3965	4211	4243	4079	4243	3965	3913	3987	4266	4219	4058	4079	4531	4246	4677	4797	4239	4131	4531	4219	3920
GCA_030130025.1	4231	4231	4114	4140	0	4112	4032	4603	3954	4192	3996	0	4107	4184	4128	4009	4099	68805	3974	3968	0	4316	0	4132	4009	3965	3906	4213	0	3963	4239	4277	4239	0	3900	3906	4154	4184	4048	4277	4535	4260	4603	4721	4149	4183	4535	4184	4131
GCA_030130825.1	4552	4552	4220	4306	3824	4173	4173	4548	4010	3880	4116	3824	4181	4313	4202	4163	4208	68821	4028	4073	3824	4450	3824	4349	4128	4070	3986	4349	3824	4188	4565	4375	4565	3824	3946	3986	3820	4313	4183	4375	4560	4529	4548	4974	4102	4200	4560	4313	4205
GCF_003940075.1	4749	4749	4454	4481	4186	4391	4290	4076	4268	320	4268	4186	4354	4565	4373	4287	4357	68803	4283	4256	4186	4545	4186	4363	4281	4253	4188	4346	4186	4312	4660	4491	4660	4186	4113	4188	226	4565	4210	4491	4821	4537	4076	5057	4403	4318	4821	4565	4374
GCA_030129905.1	4433	4433	4075	4253	3906	4098	3957	4524	4076	4253	4039	3906	4135	4240	4155	4053	3958	68695	4093	3990	3906	4316	3906	4196	4050	3987	0	4196	3906	4167	4320	4254	4320	3906	3933	0	4191	4240	3980	4254	4575	3953	4524	4763	4029	3881	4577	4240	4158
GCA_017949015.1	4710	4710	4256	4331	4602	4429	4485	3	4482	4110	4746	4602	4849	4357	4868	4762	4562	68745	4499	4677	4602	4684	4602	4749	4760	4674	4525	4731	4602	4649	4371	4444	4371	4602	4604	4525	4066	4357	4589	4444	4732	4964	4	5040	4432	4654	4732	4357	4867
B1-3	5056	5056	4696	4608	4563	4426	4237	5005	4503	4839	4527	4563	4636	4465	4657	4558	4558	68696	4520	4329	4563	4809	4563	4602	4538	4326	4449	4501	4563	4554	4657	4512	4657	4563	4468	4449	4797	4465	4489	4512	4989	4788	5005	5211	4495	4505	4992	4465	4660
GCA_030130955.1	4231	4231	4114	4140	0	4112	4032	4603	3954	4192	3996	0	4107	4184	4128	4009	4099	68805	3974	3968	0	4316	0	4132	4009	3965	3906	4213	0	3963	4239	4277	4239	0	3900	3906	4154	4184	4048	4277	4535	4260	4603	4721	4149	4183	4535	4184	4131
GCA_041536625.1	4573	4573	4167	4332	4040	4114	4202	4751	4158	4365	297	4040	401	4363	422	329	4365	68713	4176	3842	4040	4356	4040	4273	321	3839	4093	4296	4040	4165	4466	4508	4466	4040	3494	4093	4325	4363	4233	4508	4669	4165	4752	4976	4246	4316	4669	4363	425
GCA_030055655.1	4755	4755	4247	4299	4213	4108	4201	4733	4237	4498	4247	4213	4340	4436	4362	4267	4250	68787	4255	4132	4213	4486	4213	851	4260	4129	4196	0	4213	4395	4453	4340	4453	4213	4277	4196	4455	4436	4333	4340	4585	4598	4734	4857	4348	4078	4585	4436	4365
GCA_030056315.1	4755	4755	4247	4299	4213	4108	4201	4733	4237	4498	4247	4213	4340	4436	4362	4267	4250	68787	4255	4132	4213	4486	4213	851	4260	4129	4196	0	4213	4395	4453	4340	4453	4213	4277	4196	4455	4436	4333	4340	4585	4598	4734	4857	4348	4078	4585	4436	4365
GCA_030055915.1	24529	24529	24387	24443	24244	24267	24210	24393	24319	24495	24235	24244	24231	24388	24246	24258	24298	68598	24334	24188	24244	24244	24244	24343	24244	24185	24199	24383	24244	24215	24356	24336	24356	24244	24257	24199	24436	24388	24241	24336	24473	24374	24393	24417	24438	24114	24475	24388	24248
B22_3	4544	4544	4284	4330	4047	4091	3947	4686	3968	4276	4010	4047	4080	4316	4101	4035	4140	68731	3984	4025	4047	4435	4047	4290	4023	4022	4036	4374	4047	4053	4335	4311	4335	4047	3957	4036	4231	4316	4086	4311	4551	4362	4686	5061	4088	4212	4551	4316	4104
GCA_030056085.1	4849	4849	4567	4532	4340	4283	4243	4921	4274	4689	4418	4340	4430	4622	4450	4451	4475	68798	4293	4239	4340	4625	4340	2336	4432	4236	4290	2356	4340	4372	4530	4523	4530	4340	4415	4290	4631	4622	4535	4523	4817	4657	4922	5136	4405	4289	4817	4622	4453
GCA_017838165.1	4637	4637	4395	4477	4200	4315	4215	4493	1247	3135	4278	4200	4364	4304	4385	4299	4344	68798	1259	4152	4200	4536	4200	4464	4291	4149	4189	4451	4200	4078	4507	4249	4507	4200	4110	4189	3087	4304	4235	4249	4862	4565	4493	5038	4468	4345	4862	4304	4386
GCA_030131185.1	4432	4432	4209	4006	4032	3921	0	4486	3978	4324	4222	4032	4324	4183	4343	4245	4024	68722	3994	3913	4032	4295	4032	4158	4231	3910	3957	4201	4032	4002	4280	4102	4280	4032	3976	3957	4286	4183	4091	4102	4472	4205	4485	4840	4321	4075	4472	4183	4346
GCA_030130645.1	4513	4513	4327	4253	3963	4283	4002	4650	3849	4368	4160	3963	4240	4344	4259	4174	4259	68811	3864	4214	3963	4420	3963	4302	4172	4211	4167	4395	3963	0	4472	4309	4472	3963	4140	4167	4314	4344	4118	4309	4719	4305	4650	4930	4272	4266	4719	4344	4262
GCA_033599315.1	4411	4411	3788	4229	4202	4137	4179	4454	4250	4470	4261	4202	4085	4078	4106	4305	4400	68761	4270	4268	4202	4546	4202	4349	4274	4265	4164	4436	4202	4424	4114	4128	4114	4202	4396	4164	4418	4078	4317	4128	4448	4519	4455	4709	4153	4373	4448	4078	4109
GCA_030131195.1	3539	3539	4149	4044	4239	4330	4280	4371	4297	4709	4447	4239	4551	4210	4572	4472	4335	68764	4316	4246	4239	4599	4239	4497	4458	4243	4320	4453	4239	4472	0	4208	0	4239	4506	4320	4671	4210	4237	4208	4449	4686	4371	4736	4237	4266	4451	4210	4575
B22-2	4287	4287	4092	3844	4304	4333	4089	4475	4072	4502	4166	4304	4294	4050	4313	4197	4321	68803	4087	4215	4304	4587	4304	4347	4180	4212	4115	4363	4304	4195	4326	3898	4326	4304	4236	4115	4450	4050	4324	3898	4422	4479	4476	4835	3980	4319	4422	4050	4316
GCA_030056375.1	4755	4755	4247	4299	4213	4108	4201	4733	4237	4498	4247	4213	4340	4436	4362	4267	4250	68787	4255	4132	4213	4486	4213	851	4260	4129	4196	0	4213	4395	4453	4340	4453	4213	4277	4196	4455	4436	4333	4340	4585	4598	4734	4857	4348	4078	4585	4436	4365
GCF_030377575.1	4577	4577	4429	4314	4104	4017	4075	4650	4086	4383	4278	4104	4407	4415	4428	4212	4083	68722	4104	4062	4104	4528	4104	4146	4292	4059	3840	4030	4104	4218	4270	4305	4270	4104	4187	3840	4353	4415	4162	4305	4591	4522	4651	4436	4307	778	4591	4415	4429
A27-2	4307	4307	4097	3914	4277	4155	4102	4444	4048	4588	4461	4277	4525	4077	4546	4503	4152	68764	4065	4082	4277	4488	4277	4406	4474	4079	4254	4340	4277	4309	4208	0	4208	4277	4354	4254	4526	4077	4291	0	4400	4563	4445	4742	3974	4332	4400	4077	4549
GCA_017838055.1	4637	4637	4395	4477	4200	4315	4215	4493	1247	3135	4278	4200	4364	4304	4385	4299	4344	68798	1259	4152	4200	4536	4200	4464	4291	4149	4189	4451	4200	4078	4507	4249	4507	4200	4110	4189	3087	4304	4235	4249	4862	4565	4493	5038	4468	4345	4862	4304	4386
GCF_000586635.1	4733	4733	4438	4505	4157	4407	4289	4070	4319	107	4294	4157	4380	4562	4399	4315	4355	68793	4334	4272	4157	4575	4157	4475	4307	4269	4194	4458	4157	4317	4674	4529	4674	4157	4171	4194	5	4562	4242	4529	4828	4528	4070	5063	4411	4377	4828	4562	4402
GCA_030055705.1	4340	4340	0	3991	4114	2710	4209	4255	4140	4489	4224	4114	4327	4170	4348	4253	4207	68787	4158	4268	4114	4554	4114	4138	4237	4265	4075	4247	4114	4327	4149	4097	4149	4114	4173	4075	4435	4170	4275	4097	4407	4453	4255	4762	3980	4511	4407	4170	4351
B12-1	4477	4477	4266	4285	4020	4264	3916	4657	4064	4392	3994	4020	4063	4266	4082	4023	4041	68753	4080	3873	4020	4456	4020	4336	4008	3870	4023	4407	4020	4299	4401	4266	4401	4020	3942	4023	4340	4266	4117	4266	4653	4157	4657	4899	4303	4260	4653	4266	4085
GCF_002210065.1	4744	4744	4449	4476	4181	4386	4285	4071	4263	315	4263	4181	4349	4560	4368	4282	4352	68801	4278	4251	4181	4540	4181	4358	4276	4248	4183	4341	4181	4307	4655	4486	4655	4181	4108	4183	221	4560	4205	4486	4816	4532	4071	5052	4398	4313	4816	4560	4369
GCA_030055695.1	25344	25344	25229	25280	25097	25088	25004	25190	25185	25319	25080	25097	25074	25272	25091	25103	25124	68599	25197	25040	25097	25018	25097	25232	25089	25037	25021	25269	25097	25089	25179	25226	25179	25097	25095	25021	25259	25272	25093	25226	25277	25042	25190	25210	25259	25006	25280	25272	25093
GCA_030131005.1	4350	4350	4169	3287	4183	4295	4180	4358	4067	4618	4356	4183	4445	5	4466	4395	4291	68790	4085	4223	4183	4436	4183	4547	4370	4220	4239	4439	4183	4343	4210	4076	4210	4183	4223	4239	4558	5	4419	4076	4395	4534	4359	4717	3997	4428	4397	5	4469
GCA_900019975.1	4712	4712	4441	4494	4144	4386	4276	4063	4316	48	4283	4144	4369	4571	4388	4302	4374	68803	4331	4267	4144	4582	4144	4467	4296	4264	4205	4450	4144	4322	4663	4540	4663	4144	4168	4205	56	4571	4211	4540	4801	4541	4063	5050	4420	4368	4801	4571	4389
GCF_030197315.1	4585	4585	4437	4321	4112	4025	4082	4658	4093	4391	4286	4112	4415	4422	4436	4220	4091	68728	4111	4069	4112	4536	4112	4153	4300	4066	3848	4037	4112	4226	4278	4313	4278	4112	4195	3848	4361	4422	4170	4313	4601	4530	4659	4444	4315	786	4601	4422	4437
GCA_030131385.1	4433	4433	4075	4253	3906	4098	3957	4524	4076	4253	4039	3906	4135	4240	4155	4053	3958	68695	4093	3990	3906	4316	3906	4196	4050	3987	0	4196	3906	4167	4320	4254	4320	3906	3933	0	4191	4240	3980	4254	4575	3953	4524	4763	4029	3881	4577	4240	4158
C3-2	4394	4394	3991	3929	4203	4247	4121	4409	4139	4553	4327	4203	4460	4051	4480	4384	4200	68777	4157	4039	4203	4512	4203	4399	4340	4036	4216	4381	4203	4456	4122	3951	4122	4203	4257	4216	4507	4051	4323	3951	4219	4570	4409	4782	4111	4401	4219	4051	4483
GCA_016485165.1	4534	4534	4432	4359	4130	4038	4013	4627	4062	4369	4274	4130	4339	4415	4360	4226	4051	68754	4080	4005	4130	4473	4130	4137	4288	4002	3919	4012	4130	4206	4256	4240	4256	4130	4142	3919	4327	4415	3722	4240	4522	4500	4627	4484	4320	1237	4522	4415	4361
GCF_000760455.1	4936	4936	4762	4609	4721	4710	4840	5039	4824	5098	4933	4721	5057	4716	5078	4940	4816	68837	4840	4800	4721	5182	4721	4973	4945	4797	4763	4857	4721	4930	4736	4742	4736	4721	4898	4763	5060	4716	4948	4742	4920	5102	5039	0	4663	4465	4920	4716	5081
GCF_008477565.1	4548	4548	4259	4207	4032	4155	4069	4579	3994	4243	4185	4032	4276	4402	4299	4215	4035	68734	4012	4041	4032	4357	4032	4250	4196	4038	3954	4319	4032	4088	4223	4259	4223	4032	4060	3954	4214	4402	65	4259	4597	4391	4579	4928	4183	4136	4597	4402	4301
GCF_904885785.1	4555	4555	4229	4199	4107	4165	4073	4579	903	4362	4094	4107	4158	4118	4179	4141	4200	68793	919	3981	4107	4352	4107	4232	4107	3978	4129	4281	4107	3959	4321	4064	4321	4107	4061	4129	4334	4118	3591	4064	4667	4450	4579	4870	4303	4175	4667	4118	4180
C3_4	4394	4394	3991	3929	4203	4247	4121	4409	4139	4553	4327	4203	4460	4051	4480	4384	4200	68777	4157	4039	4203	4512	4203	4399	4340	4036	4216	4381	4203	4456	4122	3951	4122	4203	4257	4216	4507	4051	4323	3951	4219	4570	4409	4782	4111	4401	4219	4051	4483
[truncated: 140 more columns]
